# Supplementary material for: 2-Amino-5-bromo­pyridine–benzoic acid (1/1)
Source: Acta Crystallogr Sect E Struct Rep Online. 2010 Feb 20;66(Pt 3):o663. doi: 10.1107/S1600536810005969 (PMC2983551; doi:10.1107/S1600536810005969)
Supplement: Supplementary file 2 [file e-66-0o663-Isup2.hkl]

#
# h,k,l, Fc-squared, Fo-squared, sigma(Fo-squared) and status flag
#
data_I
_shelx_title ' mo_h38a_0m in P2(1)/c (100K)'
_shelx_refln_list_code          4
_shelx_F_calc_maximum      162.66
_exptl_crystal_F_000       592.00
_reflns_d_resolution_high  0.6059
 
loop_
 _symmetry_equiv_pos_as_xyz
 'x, y, z'
 '-x, y+1/2, -z+1/2'
 '-x, -y, -z'
 'x, -y-1/2, z-1/2'
 
_cell_length_a    18.5614
_cell_length_b     5.1769
_cell_length_c    12.3613
_cell_angle_alpha  90.000
_cell_angle_beta   97.016
_cell_angle_gamma  90.000
 
_shelx_F_squared_multiplier     1.000
 
loop_
 _refln_index_h
 _refln_index_k
 _refln_index_l
 _refln_F_squared_calc
 _refln_F_squared_meas
 _refln_F_squared_sigma
 _refln_observed_status
   4   0   0      456.57      389.14     24.06 o
   5   0   0     5827.55     6159.19    280.64 o
   8   0   0       21.49        6.57      5.95 o
   9   0   0        1.92       -2.87      6.29 o
  10   0   0      598.20      589.56     16.58 o
  11   0   0      354.23      281.96     11.10 o
  12   0   0     1754.02     1690.10     48.14 o
  13   0   0     3685.21     3822.02     87.88 o
  14   0   0     4620.49     4651.55    106.10 o
  15   0   0     5644.34     5848.73    133.28 o
  16   0   0     1267.69     1183.03     35.29 o
  17   0   0     2898.97     3097.48     86.13 o
  18   0   0     4210.96     4524.00    121.26 o
  19   0   0     1277.17     1344.23     45.98 o
  20   0   0       64.47       54.56     19.10 o
  21   0   0      699.70      744.06     34.88 o
  22   0   0      395.96      430.83     26.43 o
  23   0   0       35.51       39.38     21.40 o
  24   0   0      602.97      621.06     37.19 o
  25   0   0        7.93       13.78     17.69 o
  26   0   0       80.79       56.33     19.53 o
  27   0   0       81.93       58.81     33.08 o
  28   0   0       32.51       39.42     26.46 o
  29   0   0      124.83      101.09     27.99 o
  30   0   0      219.28      192.43     31.75 o
   1   1   0     1400.73     1702.90     77.84 o
   5   1   0       54.93       62.64      5.14 o
   6   1   0     3346.09     3232.97     98.09 o
   7   1   0     7631.72     7968.94    156.74 o
   8   1   0     5630.46     5696.45    103.14 o
   9   1   0     6343.35     6771.48    113.89 o
  10   1   0     4278.43     4096.52     80.01 o
  11   1   0     7368.04     7133.64    120.76 o
  12   1   0     2188.00     2056.55     38.29 o
  13   1   0     2250.34     2222.27     44.38 o
  14   1   0     1964.88     1934.34     39.79 o
  15   1   0     1151.98     1139.67     23.61 o
  16   1   0      157.87      154.05     10.44 o
  17   1   0      212.40      193.92     10.44 o
  18   1   0      307.60      287.52     12.01 o
  19   1   0      852.54      832.09     22.96 o
  20   1   0       80.69       77.77     11.38 o
  21   1   0      283.51      318.01     15.91 o
  22   1   0      992.83     1068.74     33.53 o
  23   1   0      597.99      668.29     31.06 o
  24   1   0      392.03      454.22     22.17 o
  25   1   0      649.57      739.00     28.48 o
  26   1   0      530.76      541.22     24.59 o
  27   1   0      203.38      237.87     20.35 o
  28   1   0      297.18      303.34     20.94 o
  29   1   0      102.18      136.30     26.76 o
  30   1   0       71.78       81.33     16.87 o
   0   2   0    12122.50    14349.78    440.27 o
   1   2   0     6019.88     6794.95    210.82 o
   2   2   0     6023.88     6377.25    475.11 o
   3   2   0     2496.96     2484.68     65.89 o
   4   2   0     3629.74     4169.09    108.12 o
   5   2   0      506.15      552.99     28.30 o
   6   2   0     1320.51     1487.99     54.91 o
   7   2   0      218.92      245.07     11.46 o
   8   2   0      733.47      777.63     42.11 o
   9   2   0     1541.68     1811.16     45.19 o
  10   2   0      281.82      313.77     14.71 o
  11   2   0      131.30      156.51     11.54 o
  12   2   0      916.07      828.52     27.08 o
  13   2   0     1189.12     1135.78     34.02 o
  14   2   0     1407.13     1339.71     33.08 o
  15   2   0     5445.07     5220.95    107.44 o
  16   2   0      634.12      594.62     26.85 o
  17   2   0      555.19      542.22     21.55 o
  18   2   0      675.55      645.89     34.19 o
  19   2   0      926.01      889.45     39.71 o
  20   2   0      360.34      371.16     30.54 o
  21   2   0      188.95      188.38     14.08 o
  22   2   0      405.29      402.65     19.08 o
  23   2   0      136.91      159.77     20.45 o
  24   2   0      173.73      158.20     24.75 o
  25   2   0       11.93        5.87     22.16 o
  26   2   0        0.30       13.62     23.23 o
  27   2   0       14.00      -26.79     28.59 o
  28   2   0       62.17       55.64     26.07 o
  29   2   0       51.43       55.53     26.34 o
   1   3   0       29.40       46.80      6.73 o
   2   3   0     1157.20     1360.01     30.57 o
   3   3   0     1297.87     1432.22     32.06 o
   4   3   0      475.35      495.04     14.74 o
   5   3   0       23.68       17.86      4.11 o
   6   3   0     1667.21     1665.49     30.71 o
   7   3   0      409.81      374.49     84.38 o
   9   3   0      481.04      462.24     23.89 o
  10   3   0      930.58      936.54     28.70 o
  11   3   0     3681.66     3665.99     87.07 o
  12   3   0      165.94      184.67     19.18 o
  13   3   0      475.50      498.83     22.17 o
  14   3   0       23.35       -2.96     10.66 o
  15   3   0       86.91       80.46     13.75 o
  16   3   0      324.04      323.91     20.17 o
  17   3   0        2.46      -12.48     12.48 o
  18   3   0       18.78       32.77     14.22 o
  19   3   0       24.72       -0.54     14.36 o
  20   3   0       46.35       19.45     15.15 o
  21   3   0      106.40       42.81     16.60 o
  22   3   0        2.23       -5.37     15.82 o
  23   3   0      104.14       76.17     23.44 o
  24   3   0      105.10      160.11     25.76 o
  25   3   0       84.42       85.66     36.97 o
  26   3   0      187.52      267.57     38.96 o
  27   3   0       41.79       51.07     33.55 o
  28   3   0       98.17      114.91     51.89 o
   0   4   0       14.94       -0.54     10.49 o
   1   4   0        2.88        4.08      7.47 o
   2   4   0      529.81      603.13     18.81 o
   3   4   0        4.03       12.43      7.06 o
   4   4   0      568.46      613.25     19.02 o
   5   4   0      299.10      332.06     10.87 o
   6   4   0     1116.74     1136.86     28.53 o
   7   4   0      457.32      495.35     17.40 o
   8   4   0      303.70      334.84     20.80 o
   9   4   0       84.44       92.96     11.21 o
  10   4   0       27.24       23.87     13.85 o
  11   4   0       25.19       28.19     15.80 o
  12   4   0       39.97       38.47     11.93 o
  13   4   0       94.64       93.33     13.67 o
  14   4   0      140.06      136.25     16.11 o
  15   4   0        7.68       12.74     13.18 o
  16   4   0        6.95       12.91     13.69 o
  17   4   0      126.09      135.98     17.55 o
  18   4   0       90.62       76.14     16.81 o
  19   4   0       83.13      104.68     18.13 o
  20   4   0      253.63      220.18     21.61 o
  21   4   0        5.23       13.68     20.20 o
  22   4   0       68.88       86.29     19.81 o
  23   4   0       22.65       13.37     18.23 o
  24   4   0        7.50       18.51     23.98 o
  25   4   0       28.30       32.70     32.30 o
  26   4   0       36.49       59.92     48.95 o
   1   5   0      924.89      954.02     26.99 o
   2   5   0      339.41      442.49     17.99 o
   3   5   0      616.08      651.36     21.75 o
   4   5   0       78.18       79.70     12.43 o
   5   5   0       22.24       28.39     11.54 o
   6   5   0       52.31       63.11     12.55 o
   7   5   0      129.88      145.07     17.11 o
   8   5   0      144.59      140.28     13.99 o
   9   5   0       16.16       11.94     10.26 o
  10   5   0      153.64      147.77     14.30 o
  11   5   0        7.35       -0.68     11.36 o
  12   5   0       75.81      106.73     19.85 o
  13   5   0       87.78       84.75     14.81 o
  14   5   0      253.49      229.90     19.09 o
  15   5   0       27.11       10.71     16.45 o
  16   5   0      112.53      120.66     17.85 o
  17   5   0        0.95       -3.12     15.48 o
  18   5   0       25.50       47.30     17.28 o
  19   5   0      262.87      283.25     29.81 o
  20   5   0       92.64       84.24     19.83 o
  21   5   0        1.41       -3.39     17.91 o
  22   5   0       84.68       74.21     25.23 o
  23   5   0        2.04       38.36     23.70 o
  24   5   0        0.80       40.81     30.21 o
   0   6   0      588.08      674.50     37.65 o
   1   6   0      173.59      210.23     14.17 o
   2   6   0       46.16       27.07     15.99 o
   3   6   0      819.77      830.99     42.48 o
   4   6   0      148.17      175.29     17.18 o
   5   6   0        1.73       -0.31     13.32 o
   6   6   0      151.92      157.29     17.16 o
   7   6   0        0.21        3.06     17.27 o
   8   6   0       30.40       28.59     17.73 o
   9   6   0      157.90      161.76     21.58 o
  10   6   0        9.09       -2.92     17.81 o
  11   6   0       17.00      -12.07     17.87 o
  12   6   0       84.45       84.98     17.51 o
  13   6   0       79.27       73.19     21.32 o
  14   6   0      180.05      182.09     38.75 o
  15   6   0      249.35      204.38     22.81 o
  16   6   0      154.07      118.92     26.31 o
  17   6   0       27.79       -9.14     19.55 o
  18   6   0      231.94      215.03     36.11 o
  19   6   0        9.54       -6.93     29.70 o
  20   6   0        1.85       -9.73     29.82 o
  21   6   0       78.26       83.52     34.32 o
   1   7   0       10.49       24.56     21.65 o
   2   7   0        9.93      -10.95     31.01 o
   3   7   0        6.35       21.48     33.14 o
   4   7   0      353.19      451.61     54.68 o
   5   7   0      646.16      653.74     66.04 o
   6   7   0      117.92      152.17     43.51 o
   7   7   0      391.28      396.16     57.03 o
   8   7   0      159.52      103.64     43.73 o
   9   7   0      170.77      155.93     47.30 o
  10   7   0      248.03      178.49     49.72 o
  11   7   0       79.53       54.77     43.32 o
  12   7   0      133.47      129.79     44.62 o
  13   7   0        9.14       28.11     42.54 o
  14   7   0       44.46       31.99     44.78 o
  15   7   0        1.84      -26.24     40.97 o
  16   7   0        0.04      -33.75     42.13 o
  17   7   0        8.79      -39.31     41.09 o
   5   8   0      151.71      154.83     60.69 o
   6   8   0       35.69       40.69     29.67 o
   7   8   0       23.83       -3.24     28.66 o
   8   8   0        5.89        5.43     42.83 o
   9   8   0       49.84        8.38     43.60 o
  10   8   0        0.88       21.59     45.93 o
 -30   1   1       13.56       12.55     19.71 o
 -29   1   1       30.53       56.78     16.27 o
 -28   1   1        8.60        3.84     17.53 o
 -27   1   1        2.01       15.47     14.79 o
 -26   1   1        2.30        7.50     14.02 o
 -25   1   1        6.30        7.49     13.70 o
 -24   1   1        9.01       21.32     14.13 o
 -23   1   1      198.30      206.64     14.86 o
 -22   1   1      851.38      886.97     27.11 o
 -21   1   1       99.92       94.86     11.71 o
 -20   1   1        4.79        7.77      8.86 o
 -19   1   1       86.84       71.58      9.80 o
 -18   1   1      188.50      196.31     10.66 o
 -17   1   1      456.96      465.03     14.56 o
 -16   1   1      149.19      129.98      8.58 o
 -15   1   1      186.23      163.30      8.76 o
 -14   1   1      219.08      218.98     10.73 o
 -13   1   1        4.09       -0.66      4.05 o
 -12   1   1       11.19        6.23      3.59 o
 -11   1   1      115.81      116.23     10.62 o
 -10   1   1       11.27        3.06      3.04 o
  -9   1   1        4.13        1.29      2.61 o
  -8   1   1     1193.74     1265.44     25.23 o
  -6   1   1       10.95       14.55      5.16 o
  -5   1   1    10386.55    11148.01    485.13 o
   1   1   1     7622.73     3353.63    151.17 o
   2   1   1       82.30       14.65      2.67 o
   3   1   1     2808.08     3098.87    142.02 o
   4   1   1      187.75      227.88     12.11 o
   5   1   1     3507.44     4225.79    109.75 o
   6   1   1     1201.53     1353.46     38.66 o
   7   1   1      737.49      823.47     19.83 o
   8   1   1      626.02      705.88     16.81 o
   9   1   1      807.79      780.07     18.66 o
  10   1   1     1394.89     1399.21     29.86 o
  11   1   1       43.22       21.74      5.38 o
  12   1   1      228.38      205.56      8.65 o
  13   1   1      958.78      990.71     22.36 o
  14   1   1      915.71      901.79     19.71 o
  15   1   1       60.73       62.52      6.90 o
  16   1   1       54.57       69.11      7.40 o
  17   1   1      592.82      641.19     17.39 o
  18   1   1        6.36        0.42      8.69 o
  19   1   1       17.75       11.98      9.64 o
  20   1   1      269.68      281.13     20.27 o
  21   1   1       70.14       70.64     13.18 o
  22   1   1       14.16       -3.62     12.22 o
  23   1   1       65.66       57.84     13.94 o
  24   1   1       17.08        2.73     13.40 o
  25   1   1       18.87        9.95     13.94 o
  26   1   1      265.71      249.85     19.22 o
  27   1   1        4.13        1.32     16.74 o
  28   1   1        1.42      -14.84     14.84 o
  29   1   1       20.54      -12.27     15.07 o
 -29   2   1      108.13       86.13     27.00 o
 -28   2   1       23.67        3.09     23.99 o
 -27   2   1      232.91      237.52     29.95 o
 -26   2   1      399.17      408.31     33.27 o
 -25   2   1       20.56       47.47     22.93 o
 -24   2   1       94.22      106.64     28.76 o
 -23   2   1      316.95      286.95     23.76 o
 -22   2   1       45.98       42.65     11.06 o
 -21   2   1       41.02       25.78     11.91 o
 -20   2   1        5.37       -8.63      8.63 o
 -19   2   1      442.04      389.23     17.54 o
 -18   2   1      346.26      339.74     15.70 o
 -17   2   1      114.04      103.71     15.28 o
 -16   2   1       10.17        3.22      7.05 o
 -15   2   1      625.60      635.44     24.71 o
 -14   2   1     1839.96     1764.73     47.89 o
 -13   2   1     1306.34     1151.73     34.14 o
 -12   2   1     2350.40     2268.31     56.98 o
 -11   2   1     2289.30     2306.47     56.82 o
 -10   2   1      514.02      533.37     29.99 o
  -9   2   1     3604.75     3656.95     75.35 o
  -8   2   1     9395.50    10146.63    257.47 o
  -7   2   1       13.31       22.92      6.88 o
  -6   2   1        7.61       10.66      5.29 o
  -5   2   1      169.40      165.69     29.87 o
  -4   2   1     1728.30     2183.26     61.11 o
  -3   2   1       96.39      139.54      7.63 o
  -1   2   1     1871.42     1036.32     52.01 o
   0   2   1     7723.15     8891.95    388.12 o
   1   2   1      698.59      676.04     32.50 o
   2   2   1     1777.44     2032.00     53.60 o
   3   2   1     5126.47     5414.43    164.08 o
   4   2   1     3671.83     4075.49    105.95 o
   5   2   1     4688.76     5485.40    122.84 o
   6   2   1     1569.56     1621.83     39.69 o
   7   2   1     5231.87     5491.52    123.64 o
   8   2   1     1161.08     1039.57     33.44 o
   9   2   1      564.75      511.43     18.56 o
  10   2   1     2699.99     2864.63     68.54 o
  11   2   1      261.21      281.47     15.64 o
  12   2   1      332.75      316.82     16.49 o
  13   2   1       67.36       90.76     11.88 o
  14   2   1      427.96      400.04     16.16 o
  15   2   1        6.85       15.67      7.49 o
  16   2   1      260.56      244.01     13.03 o
  17   2   1     1519.94     1490.22     42.23 o
  18   2   1     1370.55     1296.38     34.70 o
  19   2   1      600.48      568.19     21.78 o
  20   2   1      508.83      490.97     22.35 o
  21   2   1      280.86      269.31     15.92 o
  22   2   1      425.51      396.52     18.94 o
  23   2   1      158.81      188.69     24.93 o
  24   2   1      188.60      197.98     26.04 o
  25   2   1      123.63      118.54     24.32 o
  26   2   1       17.07        0.10     21.94 o
  27   2   1        4.65      -22.67     22.67 o
  28   2   1       10.61       13.65     24.71 o
  29   2   1        0.14      -12.37     32.77 o
 -28   3   1       34.82       25.08     33.83 o
 -27   3   1        1.34       -9.30     37.32 o
 -26   3   1       57.27       40.83     24.58 o
 -25   3   1       52.11       76.10     24.79 o
 -24   3   1       50.24       79.44     23.79 o
 -23   3   1      996.27      884.62     46.74 o
 -22   3   1      700.96      645.89     31.71 o
 -21   3   1      445.80      394.88     24.99 o
 -20   3   1      664.97      646.68     29.58 o
 -19   3   1      936.87      871.36     46.83 o
 -18   3   1      586.94      525.20     29.16 o
 -17   3   1      426.82      432.57     23.09 o
 -16   3   1      980.98      946.99     33.15 o
 -15   3   1      412.65      369.07     20.32 o
 -14   3   1       81.68       81.97     21.45 o
 -13   3   1      153.58      159.77     22.01 o
 -12   3   1      914.05      933.82     29.69 o
 -11   3   1      389.71      393.97     18.29 o
 -10   3   1     1297.61     1409.14     38.43 o
  -9   3   1      117.58      139.05     29.84 o
  -7   3   1     4125.12     4262.28     78.57 o
  -6   3   1     1684.40     1780.07     38.68 o
  -5   3   1     5392.95     5742.97    114.73 o
  -4   3   1     8065.05     8681.15    155.95 o
  -3   3   1     1856.69     1792.50     39.00 o
  -2   3   1     2289.10     2465.42     57.69 o
  -1   3   1     2815.86     3043.37     70.09 o
   0   3   1     2165.82     2400.34     56.25 o
   1   3   1     4976.75     5612.15    125.12 o
   2   3   1     2988.19     3235.01     66.20 o
   3   3   1        6.91        8.86      3.12 o
   4   3   1      266.65      279.47      9.60 o
   5   3   1      198.38      201.66      7.48 o
   6   3   1       50.93       55.02      8.18 o
   8   3   1     2796.59     1516.49     81.52 o
   9   3   1     1219.87     1173.56     38.40 o
  10   3   1     3115.65     3002.14     72.47 o
  11   3   1     7228.22     7290.44    165.38 o
  12   3   1       43.42       52.84     10.93 o
  13   3   1     1143.65     1126.26     34.99 o
  14   3   1     3122.10     3075.87     76.46 o
  15   3   1      640.47      638.26     26.86 o
  16   3   1     1375.06     1340.12     41.67 o
  17   3   1      508.71      530.70     26.03 o
  18   3   1      395.32      372.80     26.49 o
  19   3   1      162.94      150.16     18.16 o
  20   3   1       28.85       24.72     15.59 o
  21   3   1       37.55       13.40     15.70 o
  22   3   1       35.46       13.65     19.82 o
  23   3   1       71.87       44.55     22.89 o
  24   3   1      135.05      113.39     25.38 o
  25   3   1      127.39      100.54     26.10 o
  26   3   1      188.62      247.68     58.32 o
  27   3   1       67.05       91.20     35.28 o
  28   3   1      186.07      201.61     38.80 o
 -26   4   1      182.93      187.76     39.27 o
 -25   4   1      278.53      248.71     39.24 o
 -24   4   1      104.82      102.85     20.82 o
 -23   4   1      135.13      126.09     22.39 o
 -22   4   1       19.37       34.12     24.48 o
 -21   4   1        7.83       11.32     17.07 o
 -20   4   1        0.11       -5.72     15.91 o
 -19   4   1      274.24      273.57     22.35 o
 -18   4   1      117.27      125.82     17.89 o
 -17   4   1       70.57       85.18     16.47 o
 -16   4   1      386.73      440.52     24.08 o
 -15   4   1     1799.29     1741.11     49.69 o
 -14   4   1     1522.29     1594.22     46.07 o
 -13   4   1     1020.27      983.71     33.18 o
 -12   4   1     2493.18     2497.24     63.82 o
 -11   4   1     2493.57     2484.40     62.92 o
 -10   4   1     1417.66     1399.48     52.40 o
  -9   4   1      890.49      920.89     29.19 o
  -8   4   1     3969.13     3994.36     83.69 o
  -7   4   1     1199.90     1163.51     29.56 o
  -6   4   1      218.53      217.23      9.17 o
  -5   4   1      207.96      224.02     12.93 o
  -4   4   1      372.79      418.40     16.88 o
  -3   4   1       37.50       46.60      7.01 o
  -2   4   1      136.03      158.34     12.63 o
  -1   4   1     1376.37     1420.40     37.34 o
   0   4   1     1298.15     1307.59     35.06 o
   1   4   1      933.76      938.13     24.47 o
   2   4   1     3064.50     3260.19     68.22 o
   3   4   1     3684.84     3921.77     80.83 o
   4   4   1     4710.14     4971.08    101.02 o
   5   4   1     2977.43     3221.17     67.64 o
   6   4   1     3808.39     3853.10     80.13 o
   7   4   1     4614.78     4479.36    103.86 o
   8   4   1       73.75       81.66     10.36 o
   9   4   1     1074.71     1103.33     32.73 o
  10   4   1      783.43      821.82     27.81 o
  11   4   1      280.68      298.78     28.37 o
  12   4   1      155.55      177.35     14.99 o
  13   4   1       30.70       30.95     17.03 o
  14   4   1       34.81       55.69     13.81 o
  15   4   1      935.75      855.26     35.62 o
  16   4   1       23.97       22.42     14.08 o
  17   4   1      280.09      264.19     23.78 o
  18   4   1      782.77      773.26     33.68 o
  19   4   1      432.79      431.55     26.11 o
  20   4   1      894.96      794.78     35.20 o
  21   4   1      468.21      459.34     27.86 o
  22   4   1      428.09      473.53     33.39 o
  23   4   1      310.68      282.48     24.68 o
  24   4   1      278.53      256.42     38.65 o
  25   4   1      124.81       69.63     33.92 o
  26   4   1       22.96      -31.91     31.91 o
 -24   5   1      123.77      139.65     35.83 o
 -23   5   1      158.66      170.59     62.71 o
 -22   5   1      282.29      259.45     37.80 o
 -21   5   1      291.48      253.42     35.05 o
 -20   5   1      213.26      244.04     27.39 o
 -19   5   1      718.03      708.94     47.74 o
 -18   5   1      583.98      524.16     28.53 o
 -17   5   1      249.32      220.01     21.19 o
 -16   5   1      142.10      115.82     17.46 o
 -15   5   1       75.52       59.44     15.56 o
 -14   5   1      283.39      257.89     29.74 o
 -13   5   1       15.95        7.84     18.07 o
 -12   5   1        0.35      -11.80     11.80 o
 -11   5   1      114.70      122.12     14.50 o
 -10   5   1       58.31       60.82     12.30 o
  -9   5   1      775.76      887.09     30.27 o
  -8   5   1     1710.17     1749.07     42.31 o
  -7   5   1      787.38      879.71     25.56 o
  -6   5   1     1208.55     1261.20     51.46 o
  -5   5   1      835.81      876.19     31.11 o
  -4   5   1     3519.14     3564.93     69.08 o
  -3   5   1     1830.44     1893.79     40.29 o
  -2   5   1     1497.31     1568.84     34.82 o
  -1   5   1     2069.25     2125.85     54.16 o
   0   5   1     1088.18     1176.78     30.82 o
   1   5   1      669.52      725.23     23.05 o
   2   5   1      138.74      152.38     11.89 o
   3   5   1      899.27      928.54     26.47 o
   4   5   1        0.56       -4.63     10.37 o
   5   5   1        7.57       11.85     10.96 o
   6   5   1      172.86      157.42     14.57 o
   7   5   1      390.88      378.41     27.28 o
   8   5   1      194.50      211.38     14.54 o
   9   5   1     1128.04     1056.35     48.02 o
  10   5   1      909.82      897.78     47.61 o
  11   5   1     1283.79     1227.03     38.12 o
  12   5   1      681.40      701.80     28.25 o
  13   5   1      833.12      838.39     31.92 o
  14   5   1      740.26      741.18     30.44 o
  15   5   1      995.61     1019.15     36.71 o
  16   5   1      555.67      559.40     33.06 o
  17   5   1      207.74      213.45     22.79 o
  18   5   1      198.81      167.38     20.48 o
  19   5   1        9.96       14.51     17.37 o
  20   5   1      214.90      179.76     21.97 o
  21   5   1       10.44       49.17     22.89 o
  22   5   1       21.45       31.89     23.52 o
  23   5   1       47.97       33.49     36.86 o
  24   5   1       33.70       13.60     23.97 o
 -21   6   1        2.81       -7.21     31.35 o
 -20   6   1        8.04       -7.02     31.25 o
 -19   6   1       14.09       39.50     31.55 o
 -18   6   1       66.00      105.22     32.72 o
 -17   6   1      344.48      322.22     28.29 o
 -16   6   1      181.12      199.59     23.83 o
 -15   6   1      354.66      309.66     25.92 o
 -14   6   1      168.71      181.49     22.99 o
 -13   6   1      379.24      334.21     24.52 o
 -12   6   1      553.47      571.99     30.66 o
 -11   6   1      259.02      279.64     22.28 o
 -10   6   1     1093.91     1153.31     44.78 o
  -9   6   1      252.00      300.39     33.36 o
  -8   6   1       69.64       49.54     18.63 o
  -7   6   1      114.09      116.85     19.86 o
  -6   6   1      196.51      226.15     22.52 o
  -5   6   1        2.22        1.80     16.20 o
  -4   6   1      126.99      144.64     19.57 o
  -3   6   1       40.66       22.87     16.53 o
  -2   6   1      397.79      437.12     20.18 o
  -1   6   1        7.66        4.22      9.63 o
   0   6   1     1918.04     1906.27     39.17 o
   1   6   1      421.87      501.58     21.06 o
   2   6   1      182.63      222.04     18.45 o
   3   6   1      962.82      960.35     33.06 o
   4   6   1      292.41      368.20     21.33 o
   5   6   1     1206.62     1265.98     45.40 o
   6   6   1      362.75      406.66     22.67 o
   7   6   1      717.70      746.77     40.49 o
   8   6   1      713.40      760.51     36.83 o
   9   6   1      163.89      212.55     23.25 o
  10   6   1       27.92       30.92     18.69 o
  11   6   1      347.06      363.68     54.01 o
  12   6   1      256.44      295.92     26.94 o
  13   6   1       31.51       27.54     20.17 o
  14   6   1       13.10       22.80     15.45 o
  15   6   1       26.21        5.05     17.55 o
  16   6   1       20.47        0.39     16.45 o
  17   6   1      104.43      113.97     20.34 o
  18   6   1       83.45       74.32     25.37 o
  19   6   1      264.04      298.14     54.43 o
  20   6   1       42.04       47.34     31.36 o
  21   6   1      118.76      114.90     34.05 o
 -17   7   1       44.17       69.30     35.08 o
 -16   7   1       44.11      -28.62     31.29 o
 -15   7   1        6.92       21.87     32.04 o
 -14   7   1       15.91       28.29     30.98 o
 -13   7   1       16.81       24.69     30.80 o
 -12   7   1       46.22       42.86     30.54 o
 -11   7   1       12.54       -1.71     49.34 o
 -10   7   1       15.68       25.91     52.50 o
  -9   7   1      246.34      240.64     34.21 o
  -8   7   1       19.19       26.72     28.37 o
  -7   7   1        5.57        0.20     20.13 o
  -6   7   1      474.34      464.99     31.33 o
  -5   7   1       30.11       43.87     23.60 o
  -4   7   1      389.40      335.53     27.96 o
  -3   7   1      518.75      513.09     31.85 o
  -2   7   1      116.15       96.10     20.89 o
  -1   7   1       35.27       58.08     32.72 o
   0   7   1      228.42      201.15     29.20 o
   1   7   1      211.54      226.87     21.08 o
   2   7   1        6.07       13.15     15.91 o
   3   7   1       84.85       83.34     20.50 o
   4   7   1        8.37      -13.37     22.59 o
   5   7   1       79.01       63.18     37.04 o
   6   7   1       72.80       36.29     36.99 o
   7   7   1       69.31       37.38     39.06 o
   8   7   1       43.06       77.73     41.01 o
   9   7   1      138.69      104.26     42.98 o
  10   7   1        2.74       -0.14     38.94 o
  11   7   1       39.17       40.28     42.25 o
  12   7   1      219.62      213.59     53.32 o
  13   7   1      237.69      332.88     59.68 o
  14   7   1       92.08       50.35     44.85 o
  15   7   1      362.01      426.11     65.26 o
  16   7   1       10.36       43.82     44.42 o
  17   7   1       20.51       21.03     43.09 o
 -10   8   1       56.06       44.28     48.77 o
  -9   8   1       35.66      -27.83     43.24 o
  -8   8   1        1.39      -40.66     40.66 o
  -7   8   1       86.60      156.22     50.44 o
  -6   8   1        0.04       52.31     43.49 o
  -5   8   1       38.32       23.20     40.56 o
   4   8   1       13.76       21.62     27.25 o
   5   8   1       24.15       36.39     28.96 o
   6   8   1        0.90       -3.91     28.41 o
   7   8   1       17.80       11.44     29.98 o
   8   8   1        0.95       28.10     30.26 o
   9   8   1      203.46      248.36     62.82 o
  10   8   1        2.38      -28.49     30.24 o
 -30   0   2       61.98       78.46     21.79 o
 -29   0   2      172.36      231.43     25.17 o
 -28   0   2      277.05      321.30     27.21 o
 -27   0   2      616.63      694.01     36.25 o
 -26   0   2     1018.97     1162.07     47.28 o
 -25   0   2       17.86       37.82     17.80 o
 -24   0   2       49.13       65.93     19.04 o
 -23   0   2     1239.52     1283.83     48.22 o
 -22   0   2     1593.42     1734.40     57.48 o
 -21   0   2     2109.10     2281.03     82.56 o
 -20   0   2     1155.55     1211.89     44.10 o
 -19   0   2      562.67      610.35     35.75 o
 -18   0   2      218.49      197.25     17.52 o
 -17   0   2        6.09      -10.41     10.41 o
 -16   0   2       65.49       74.83      9.74 o
 -15   0   2      989.20     1068.51     34.02 o
 -14   0   2      298.23      320.96     22.04 o
 -13   0   2      961.18      912.01     24.32 o
 -12   0   2     8988.29     9131.17    180.21 o
 -11   0   2      164.95      124.98      8.86 o
 -10   0   2     2389.31     2278.73     53.32 o
  -9   0   2    15355.78    15601.87    336.86 o
  -8   0   2    12720.68    12851.03    326.60 o
  -6   0   2     7434.82     7490.32    235.79 o
  -5   0   2    26459.31    26163.63   1174.85 o
  -4   0   2    16910.15    17286.51    777.01 o
  -2   0   2      168.78      195.44     13.74 o
   2   0   2     3672.71     3782.59    172.77 o
   3   0   2    10592.55    11056.22    497.14 o
   4   0   2      596.05      520.77     29.37 o
   5   0   2     3815.53     3906.87    125.08 o
   6   0   2     7472.37     7547.57    238.57 o
   7   0   2     6051.43     5764.74    184.19 o
   8   0   2     4471.67     4394.13     98.76 o
   9   0   2    17221.99    18102.65    394.03 o
  10   0   2    10875.69    11034.73    216.44 o
  11   0   2     4076.95     3950.85     80.70 o
  12   0   2     4650.52     4637.79     94.36 o
  13   0   2      614.62      483.12     24.16 o
  14   0   2      309.68      304.58     15.58 o
  15   0   2     1052.07     1098.59     33.15 o
  16   0   2     1369.28     1421.95     45.76 o
  17   0   2       34.34       27.60     12.08 o
  18   0   2       58.24       53.04     13.65 o
  19   0   2      149.26      144.40     16.88 o
  20   0   2      106.82      106.43     32.57 o
  21   0   2      439.09      396.07     25.07 o
  22   0   2     1608.32     1697.71     57.01 o
  23   0   2       34.95       65.70     23.43 o
  24   0   2      885.24     1018.51     54.53 o
  25   0   2      807.54      893.44     52.36 o
  26   0   2      209.73      204.44     30.59 o
  27   0   2      792.12      838.03     51.39 o
  28   0   2       83.63      121.93     28.83 o
  29   0   2      153.01      140.81     30.42 o
 -30   1   2      274.79      315.76     21.19 o
 -29   1   2       36.13       23.98     15.59 o
 -28   1   2       29.93       19.57     15.38 o
 -27   1   2       28.85       14.84     14.88 o
 -26   1   2       10.43        4.64     20.27 o
 -25   1   2        8.41       -8.42     14.16 o
 -24   1   2        0.41        8.08     12.16 o
 -23   1   2       63.53       79.01     12.49 o
 -22   1   2      126.56      151.45     13.21 o
 -21   1   2       52.01       57.04     11.15 o
 -20   1   2      341.93      385.66     15.60 o
 -19   1   2     2710.99     2804.23     49.49 o
 -18   1   2     2627.50     2718.09     47.81 o
 -17   1   2     2118.03     2052.82     37.56 o
 -16   1   2     4200.37     4221.45     69.45 o
 -15   1   2     2070.31     2072.51     37.02 o
 -14   1   2     1972.77     1914.32     40.80 o
 -13   1   2     2908.04     2791.09     44.38 o
 -12   1   2     2950.63     2840.31     47.13 o
 -11   1   2      299.44      232.34     10.11 o
 -10   1   2      770.93      696.81     21.19 o
  -9   1   2      744.07      718.28     16.54 o
  -8   1   2        0.29       -3.21      3.21 o
  -7   1   2     5862.08     6621.10    145.82 o
  -6   1   2       10.65       -0.92      4.73 o
  -5   1   2    10238.89    10676.79    345.90 o
  -4   1   2    23497.48    26392.83    940.13 o
  -2   1   2     3351.03     3338.47    154.61 o
  -1   1   2    17536.99    18625.01    837.92 o
   0   1   2     8749.12     9460.29    427.36 o
   1   1   2     7703.87     8989.28    406.61 o
   2   1   2     5632.86     6026.43    293.26 o
   3   1   2    19903.46    19253.48   1357.95 o
   4   1   2     1145.03     1035.88     38.44 o
   5   1   2     6904.57     7683.54    170.21 o
   6   1   2     5658.39     6385.96    141.10 o
   7   1   2      152.29      142.45     10.38 o
   8   1   2     4010.87     4375.31     91.17 o
   9   1   2       53.55       35.62     11.58 o
  10   1   2      930.64      930.95     24.32 o
  11   1   2      346.80      336.00     12.34 o
  12   1   2      272.78      266.90     14.40 o
  13   1   2     4096.90     4067.32     84.14 o
  14   1   2     2831.38     2720.97     49.84 o
  15   1   2     1341.77     1269.49     27.47 o
  16   1   2     1285.52     1315.78     28.67 o
  17   1   2      885.55      891.58     25.41 o
  18   1   2     2980.27     3306.89     66.09 o
  19   1   2      712.25      742.53     23.95 o
  20   1   2     1530.18     1683.64     43.00 o
  21   1   2      802.06      867.68     29.44 o
  22   1   2      107.17      112.51     17.42 o
  23   1   2      273.89      302.11     18.80 o
  24   1   2       51.47       61.98     14.81 o
  25   1   2       17.78        0.70     14.13 o
  26   1   2        4.88        7.91     14.52 o
  27   1   2       21.14       14.77     15.89 o
  28   1   2      168.42      177.72     20.76 o
  29   1   2       49.70       55.35     18.29 o
 -29   2   2       70.40       63.26     34.97 o
 -28   2   2      107.61       99.50     27.36 o
 -27   2   2      274.73      288.73     31.05 o
 -26   2   2       92.50      127.67     26.09 o
 -25   2   2      257.76      280.32     29.49 o
 -24   2   2      271.12      300.71     31.96 o
 -23   2   2      311.14      345.57     25.14 o
 -22   2   2      514.35      504.58     21.67 o
 -21   2   2      213.08      220.74     13.29 o
 -20   2   2      830.87      744.31     23.01 o
 -19   2   2      191.01      164.87     13.34 o
 -18   2   2       87.67       69.39      9.80 o
 -17   2   2      261.37      236.63     18.63 o
 -16   2   2       55.64       52.96      8.12 o
 -15   2   2      538.02      535.03     18.17 o
 -14   2   2      649.71      620.18     20.58 o
 -13   2   2      571.38      588.09     23.02 o
 -12   2   2     1608.65     1694.68     51.27 o
 -11   2   2     1607.75     1628.31     47.00 o
 -10   2   2      447.85      442.56     25.06 o
  -9   2   2     1002.93      886.16     37.49 o
  -8   2   2     8357.45     8896.32    226.51 o
  -7   2   2     6944.53     7616.25    168.24 o
  -6   2   2     5072.51     6002.41    219.78 o
  -5   2   2     3159.67     3294.75     66.66 o
  -4   2   2     3447.93     3689.64     74.06 o
  -3   2   2     6831.29     7597.33    148.92 o
  -2   2   2      162.93      230.36     11.56 o
  -1   2   2        5.19        3.24      3.67 o
   0   2   2       42.42       39.42     16.45 o
   1   2   2     1055.68     1247.41     43.30 o
   2   2   2      333.65      320.02     12.70 o
   3   2   2     2195.26     2420.44     64.19 o
   4   2   2       14.15        7.03      4.25 o
   5   2   2     1495.56     1567.66     40.34 o
   6   2   2     4910.28     4969.60    111.90 o
   7   2   2     9269.54     9574.08    212.28 o
   8   2   2       67.51       57.80      9.22 o
   9   2   2     3211.30     3293.07     77.47 o
  10   2   2     5705.37     5795.70    132.03 o
  11   2   2     2465.26     2318.47     57.96 o
  12   2   2     2576.59     2612.83     56.27 o
  13   2   2       34.19       37.62     14.02 o
  14   2   2     1537.14     1520.53     36.68 o
  15   2   2      108.88      116.48     10.13 o
  16   2   2      152.16      160.88     11.25 o
  17   2   2      234.48      231.82     23.68 o
  18   2   2       15.32        7.21     13.18 o
  19   2   2       17.99        8.62      9.86 o
  20   2   2      226.45      183.58     15.40 o
  21   2   2      122.01       91.25     12.31 o
  22   2   2      217.84      222.01     16.23 o
  23   2   2      272.98      285.53     31.84 o
  24   2   2      454.51      438.65     43.36 o
  25   2   2      192.56      215.99     30.81 o
  26   2   2       64.86       38.76     31.60 o
  27   2   2       80.74       77.60     25.73 o
  28   2   2      112.14      147.39     28.52 o
  29   2   2      116.04      164.08     49.20 o
 -28   3   2        2.00      -30.60     30.60 o
 -27   3   2        0.39      -28.17     30.50 o
 -26   3   2        0.24       11.50     23.40 o
 -25   3   2       12.40      -21.58     21.58 o
 -24   3   2        0.89        0.31     21.69 o
 -23   3   2       49.10       44.44     17.49 o
 -22   3   2        3.19        1.19     15.63 o
 -21   3   2       68.54       64.90     16.84 o
 -20   3   2      456.69      417.11     26.58 o
 -19   3   2      253.02      228.26     40.68 o
 -18   3   2      439.21      422.92     26.60 o
 -17   3   2      299.52      333.65     20.73 o
 -16   3   2      623.63      611.57     26.75 o
 -15   3   2      738.82      763.65     28.70 o
 -14   3   2      139.48      180.72     15.26 o
 -13   3   2        8.35       11.82     10.27 o
 -12   3   2      523.90      534.29     23.61 o
 -11   3   2      931.92      963.25     32.26 o
 -10   3   2      240.45      263.83     24.34 o
  -9   3   2        2.60        7.93     12.40 o
  -8   3   2        1.76        2.45      3.84 o
  -7   3   2       11.09        3.43      5.26 o
  -6   3   2      574.98      650.24     18.45 o
  -5   3   2        7.29        3.79      4.76 o
  -4   3   2      623.04      727.83     17.51 o
  -3   3   2      709.11      774.06     24.44 o
  -2   3   2     1740.90     1872.24     40.41 o
  -1   3   2     2394.41     2617.93     61.00 o
   0   3   2      637.34      626.66     19.06 o
   1   3   2     1865.23     2084.62     44.19 o
   2   3   2      216.45      251.53     10.18 o
   3   3   2     1485.78     1598.07     35.05 o
   4   3   2     1033.40     1120.92     23.80 o
   5   3   2      970.52      969.19     30.39 o
   8   3   2      325.80      343.12     29.77 o
   9   3   2      461.85      470.47     19.55 o
  10   3   2        7.03       -4.80      8.64 o
  11   3   2     1385.47     1328.92     37.79 o
  12   3   2      165.98      180.84     14.43 o
  13   3   2       98.93       88.88     12.98 o
  14   3   2      392.36      346.91     22.93 o
  15   3   2       90.64      104.56     16.34 o
  16   3   2      796.10      782.99     34.10 o
  17   3   2       95.55       81.75     15.62 o
  18   3   2      494.61      527.05     26.61 o
  19   3   2      379.14      304.90     22.20 o
  20   3   2      226.77      195.45     20.04 o
  21   3   2      173.84      154.46     19.65 o
  22   3   2      124.83      127.07     32.89 o
  23   3   2       51.62       24.99     26.69 o
  24   3   2        2.82      -21.34     22.13 o
  25   3   2       34.80       23.48     24.26 o
  26   3   2       10.72      -19.49     71.18 o
  27   3   2       17.75       -6.88     32.39 o
 -27   4   2        1.36      -15.94     54.39 o
 -26   4   2       21.60       47.58     55.39 o
 -25   4   2       17.76       37.48     29.97 o
 -24   4   2       11.98       14.23     22.12 o
 -23   4   2       11.95       -3.31     18.09 o
 -22   4   2        0.33        3.91     17.56 o
 -21   4   2        1.63       13.30     17.12 o
 -20   4   2       68.83       44.79     17.28 o
 -19   4   2       36.59       42.71     16.39 o
 -18   4   2      197.87      208.16     19.85 o
 -17   4   2      266.07      263.13     21.67 o
 -16   4   2      142.25      134.04     16.89 o
 -15   4   2        0.99       -8.88     12.19 o
 -14   4   2       18.78        8.83     11.83 o
 -13   4   2       89.20      107.39     16.68 o
 -12   4   2       12.38       11.56     10.81 o
 -11   4   2       11.27        6.61     10.02 o
 -10   4   2      225.47      239.33     16.59 o
  -9   4   2        1.55        8.51      8.38 o
  -8   4   2      470.37      477.54     18.03 o
  -7   4   2      318.13      355.57     14.99 o
  -6   4   2        1.00       -0.13      6.43 o
  -5   4   2      160.06      213.37     11.46 o
  -4   4   2       12.53       10.99      6.36 o
  -3   4   2       10.56        6.57      6.30 o
  -2   4   2        4.60       13.95      6.97 o
  -1   4   2      268.06      317.39     14.40 o
   0   4   2       78.38      121.66     11.02 o
   1   4   2       67.95       49.25      7.65 o
   2   4   2       16.80       25.54      6.51 o
   3   4   2      326.46      330.23     12.00 o
   4   4   2      141.71      172.74      9.05 o
   5   4   2      341.52      375.18     21.22 o
   6   4   2      164.67      195.13     15.73 o
   7   4   2      880.10      870.37     27.26 o
   8   4   2     1090.23     1114.38     36.88 o
   9   4   2      137.81      135.12     12.33 o
  10   4   2        1.19       -2.69      9.67 o
  11   4   2       66.45       65.27     20.69 o
  12   4   2        2.38        5.17     11.22 o
  13   4   2       17.36        3.84     11.98 o
  14   4   2      118.86      130.57     15.84 o
  15   4   2       47.46       28.40     14.12 o
  16   4   2      599.53      576.62     33.77 o
  17   4   2        1.57       -6.89     14.61 o
  18   4   2       30.71       20.27     15.85 o
  19   4   2       96.24       80.03     18.02 o
  20   4   2       22.12      -15.87     15.87 o
  21   4   2       27.23        8.95     17.20 o
  22   4   2       55.94        5.01     17.71 o
  23   4   2        1.52      -16.99     16.99 o
  24   4   2        0.15      -29.62     30.33 o
  25   4   2        1.01       28.38     34.98 o
  26   4   2        5.49      -21.14     34.58 o
 -24   5   2      103.24       80.30     55.14 o
 -23   5   2        0.28       19.54     47.63 o
 -22   5   2        8.04       16.17     30.17 o
 -21   5   2       37.80       -7.43     25.89 o
 -20   5   2       30.91       35.54     26.18 o
 -19   5   2       28.33       26.34     20.64 o
 -18   5   2       34.03       68.39     23.27 o
 -17   5   2        4.69      -15.93     17.73 o
 -16   5   2       52.71       54.82     19.39 o
 -15   5   2       50.60       44.11     21.79 o
 -14   5   2       89.09       84.68     18.47 o
 -13   5   2      683.50      662.60     34.05 o
 -12   5   2      254.16      239.55     21.26 o
 -11   5   2       37.75       32.45     14.66 o
 -10   5   2       15.65       -6.05     12.52 o
  -9   5   2       16.78       24.10     11.37 o
  -8   5   2        2.19       -9.76      9.76 o
  -7   5   2        5.17      -12.58     12.58 o
  -6   5   2       93.00       95.23     13.50 o
  -5   5   2        2.88        6.22      9.56 o
  -4   5   2        2.71       -5.96      8.12 o
  -3   5   2      216.62      256.69     13.16 o
  -2   5   2      208.58      225.28     12.50 o
  -1   5   2      140.61      157.45     10.94 o
   0   5   2      214.10      260.23     17.99 o
   1   5   2        2.01       -5.16      8.75 o
   2   5   2      916.82      914.15     26.15 o
   3   5   2       22.57       29.11     10.80 o
   4   5   2      589.68      636.00     24.51 o
   5   5   2      149.83      166.88     14.39 o
   6   5   2       29.48       37.22     14.18 o
   7   5   2       94.18       95.33     16.23 o
   8   5   2        3.80        7.87     14.31 o
   9   5   2       99.55      128.77     18.28 o
  10   5   2      152.54      174.88     15.23 o
  11   5   2       41.60       27.17     12.67 o
  12   5   2       61.43       49.83     19.73 o
  13   5   2      151.09      131.75     16.22 o
  14   5   2      114.63      121.25     16.56 o
  15   5   2      142.24      157.19     18.31 o
  16   5   2      108.17      113.88     18.04 o
  17   5   2        4.69        1.68     15.82 o
  18   5   2        1.18        0.49     16.58 o
  19   5   2       11.95       29.91     17.58 o
  20   5   2       50.83       47.56     19.06 o
  21   5   2       18.29       24.31     22.92 o
  22   5   2       84.92       87.30     25.29 o
  23   5   2        1.93       10.92     23.82 o
  24   5   2      128.03      104.26     26.63 o
 -21   6   2       30.02       12.01     32.73 o
 -20   6   2       70.51       76.63     42.44 o
 -19   6   2       56.08       14.69     30.84 o
 -18   6   2        8.55        1.00     30.60 o
 -17   6   2       80.06       44.54     21.07 o
 -16   6   2       36.01       44.99     20.22 o
 -15   6   2        7.65        0.53     30.81 o
 -14   6   2        1.89      -16.76     16.76 o
 -13   6   2       32.86       17.09     22.16 o
 -12   6   2      228.20      194.38     23.20 o
 -11   6   2       82.12       62.69     15.37 o
 -10   6   2        6.59       16.13     12.52 o
  -9   6   2      299.54      342.64     34.75 o
  -8   6   2      199.89      204.67     23.08 o
  -7   6   2      135.43      144.85     21.51 o
  -6   6   2      329.01      307.52     25.62 o
  -5   6   2      321.36      331.72     25.75 o
  -4   6   2       73.13       86.08     19.92 o
  -3   6   2       38.68       25.32     16.69 o
  -2   6   2      487.02      543.54     24.96 o
  -1   6   2       84.51       91.00     13.46 o
   0   6   2       59.05       50.87     14.05 o
   1   6   2      126.44      130.06     18.56 o
   2   6   2        1.08       -5.93     14.93 o
   3   6   2      160.73      117.78     22.56 o
   4   6   2      337.27      362.10     31.37 o
   5   6   2       58.24       28.92     20.17 o
   6   6   2      669.52      701.08     44.27 o
   7   6   2       38.04       22.47     21.49 o
   8   6   2        7.30       25.31     21.03 o
   9   6   2      221.11      224.83     40.03 o
  10   6   2      222.09      254.93     30.58 o
  11   6   2      300.92      304.70     82.35 o
  12   6   2      320.56      315.20     34.72 o
  13   6   2      121.82      172.33     35.44 o
  14   6   2       48.95       47.45     25.55 o
  15   6   2        3.79       10.21     25.67 o
  16   6   2        7.18       20.87     26.02 o
  17   6   2        6.80        9.57     26.93 o
  18   6   2      100.59      120.59     30.96 o
  19   6   2      104.53      117.20     31.92 o
  20   6   2        2.96      -16.15     28.04 o
  21   6   2       42.75       82.56     47.07 o
 -17   7   2      137.30       98.79     36.75 o
 -16   7   2      143.01      125.94     39.19 o
 -15   7   2      117.55      107.25     34.06 o
 -14   7   2      208.90      109.15     34.65 o
 -13   7   2      123.65       86.05     33.19 o
 -12   7   2      105.83       39.98     31.47 o
 -11   7   2       83.40       45.91     38.97 o
 -10   7   2       47.81       44.63     30.18 o
  -9   7   2       71.60       47.78     34.01 o
  -8   7   2       31.41       27.35     21.54 o
  -7   7   2       29.91       55.98     21.58 o
  -6   7   2       34.90       28.20     20.86 o
  -5   7   2       79.21       79.92     21.99 o
  -4   7   2      213.39      205.03     25.03 o
  -3   7   2      125.87      166.80     23.19 o
  -2   7   2      104.90      128.13     30.74 o
  -1   7   2      338.47      357.94     38.02 o
   0   7   2      461.07      507.76     26.86 o
   1   7   2      363.51      336.45     23.23 o
   2   7   2      493.82      610.20     29.69 o
   3   7   2      265.71      254.38     25.30 o
   4   7   2       57.21       75.80     20.93 o
   5   7   2        4.20       22.70     19.55 o
   6   7   2      132.69      127.49     23.07 o
   7   7   2       48.21       58.47     44.00 o
   8   7   2        0.23       -0.56     20.74 o
   9   7   2        1.30      -19.79     19.79 o
  10   7   2      136.63       93.47     28.71 o
  11   7   2        2.36      -14.94     25.89 o
  12   7   2       23.05       -5.91     26.62 o
  13   7   2      133.27      109.16     46.49 o
  14   7   2      250.56      235.17     53.18 o
  15   7   2      346.14      428.32     64.36 o
  16   7   2       73.12       78.78     44.53 o
 -10   8   2      162.46      108.67     52.41 o
  -9   8   2      243.17      280.26     60.97 o
  -8   8   2      284.93      322.48     61.10 o
  -7   8   2      132.74      125.95     50.43 o
  -6   8   2       14.09       44.36     44.82 o
   3   8   2       17.54       11.87     25.75 o
   4   8   2       51.25       43.14     28.04 o
   5   8   2      144.51      140.41     39.14 o
   6   8   2      100.62      108.92     32.92 o
   7   8   2      171.78      217.88     39.02 o
   8   8   2      191.82      249.99     38.81 o
   9   8   2       47.97       40.12     43.19 o
 -30   1   3       30.53       35.06     15.84 o
 -29   1   3       36.17       11.75     15.32 o
 -28   1   3       55.47       75.58     16.22 o
 -27   1   3      266.84      263.48     17.38 o
 -26   1   3      124.04      123.13     14.43 o
 -25   1   3      154.86      183.07     15.48 o
 -24   1   3        5.14       13.13     12.99 o
 -23   1   3        3.60      -10.95     10.95 o
 -22   1   3        1.90       -2.69     10.43 o
 -21   1   3        1.87       -9.94      9.94 o
 -20   1   3      189.11      199.40     12.38 o
 -19   1   3        7.87       14.08      7.74 o
 -18   1   3        0.85       -3.21      8.84 o
 -17   1   3      132.84      135.49      9.07 o
 -16   1   3      283.26      268.47     10.95 o
 -15   1   3       52.36       70.31      6.98 o
 -14   1   3      995.51     1030.89     22.57 o
 -13   1   3     1450.40     1443.44     26.70 o
 -12   1   3      279.45      285.54      9.55 o
 -11   1   3      547.25      505.16     13.95 o
 -10   1   3      353.96      312.82      8.93 o
  -9   1   3     2768.46     2894.94     50.00 o
  -8   1   3       48.41       31.06      6.03 o
  -7   1   3      166.58      140.00      9.80 o
  -6   1   3     2539.10     2789.33     51.81 o
  -5   1   3     1131.59     1362.83     33.07 o
  -4   1   3      171.56      128.96     47.08 o
  -2   1   3      208.98      240.41     20.95 o
  -1   1   3      231.31      255.12     19.57 o
   0   1   3     1007.82     1093.07     37.89 o
   1   1   3       13.34       31.42      4.76 o
   2   1   3      466.23      579.29     18.84 o
   3   1   3     1701.09     1736.88     46.89 o
   4   1   3     5178.06     5473.09    129.15 o
   5   1   3     3985.36     4196.14     72.94 o
   6   1   3       22.10       23.29      3.42 o
   7   1   3      361.25      342.64     13.21 o
   8   1   3      544.32      505.62     16.48 o
   9   1   3       10.99       18.02      5.99 o
  10   1   3      215.22      242.74     10.43 o
  11   1   3      849.10      892.65     22.03 o
  12   1   3      263.08      271.27     12.70 o
  13   1   3      147.99      131.93      8.55 o
  14   1   3      232.75      253.45     11.12 o
  15   1   3        1.43        2.02      6.75 o
  16   1   3        5.55        4.57      7.36 o
  17   1   3      365.46      362.60     15.80 o
  18   1   3       98.33      104.65     11.56 o
  19   1   3        6.58      -10.41     10.41 o
  20   1   3      637.40      687.61     25.47 o
  21   1   3      204.99      238.19     16.93 o
  22   1   3      103.61       96.77     14.63 o
  23   1   3      124.46      107.88     15.27 o
  24   1   3       44.54       41.04     14.36 o
  25   1   3       67.12       37.91     17.04 o
  26   1   3        1.15        0.13     16.63 o
  27   1   3        0.30        1.80     16.70 o
  28   1   3      113.53      104.88     19.41 o
  29   1   3        0.00      -17.06     17.06 o
 -29   2   3       72.10       55.24     27.26 o
 -28   2   3        7.99        3.48     24.69 o
 -27   2   3       62.08       56.32     25.32 o
 -26   2   3      114.77      150.12     26.61 o
 -25   2   3        2.33       -2.69     22.09 o
 -24   2   3       92.66      120.42     28.88 o
 -23   2   3      404.26      387.42     26.13 o
 -22   2   3      213.92      202.26     13.65 o
 -21   2   3      464.33      431.79     21.44 o
 -20   2   3      388.45      380.03     14.65 o
 -19   2   3      393.23      333.74     20.77 o
 -18   2   3      788.13      731.22     21.53 o
 -17   2   3      803.02      788.74     23.19 o
 -16   2   3      594.70      487.97     17.85 o
 -15   2   3      281.68      263.21     11.03 o
 -14   2   3      600.28      540.19     33.39 o
 -13   2   3      736.99      679.75     37.42 o
 -12   2   3       28.70       23.36      5.85 o
 -11   2   3      223.22      224.45      9.40 o
 -10   2   3      488.76      494.92     14.62 o
  -9   2   3     5638.34     6131.21    140.45 o
  -8   2   3     2036.33     2162.80     57.67 o
  -7   2   3      115.89       72.56      7.20 o
  -6   2   3       61.85       20.73      8.92 o
  -5   2   3     3725.34     3842.41    216.88 o
  -4   2   3     2894.72     2016.39     95.71 o
  -3   2   3     3496.43     3507.58    242.74 o
  -2   2   3     8593.34     9659.67    243.48 o
  -1   2   3     1259.45     1320.72     84.85 o
   1   2   3     5241.31     6067.26    154.53 o
   2   2   3      773.52      745.25     23.37 o
   4   2   3     1603.60     1799.47     77.82 o
   5   2   3      693.80      773.32     53.86 o
   6   2   3      510.15      484.96     16.49 o
   7   2   3      213.13      188.09     10.80 o
   8   2   3     1509.50     1551.67     39.89 o
   9   2   3     1257.56     1136.38     60.36 o
  10   2   3     1072.14     1138.37     37.98 o
  11   2   3      514.36      445.28     42.32 o
  12   2   3      696.79      698.96     27.05 o
  13   2   3     1775.01     1837.98     42.38 o
  14   2   3     1348.70     1307.85     32.94 o
  15   2   3      509.23      536.25     23.49 o
  16   2   3     1529.37     1554.69     41.86 o
  17   2   3      304.97      274.06     16.63 o
  18   2   3       58.86       52.52     10.26 o
  19   2   3      453.74      431.56     28.43 o
  20   2   3        3.62        3.52     14.68 o
  21   2   3       20.84       13.79     10.94 o
  22   2   3       12.55        8.68     13.39 o
  23   2   3       38.08        2.03     19.88 o
  24   2   3       63.71       43.19     22.29 o
  25   2   3       15.62        2.30     22.08 o
  26   2   3       51.51       36.56     23.94 o
  27   2   3       86.80       86.26     26.22 o
  28   2   3       22.90       27.29     36.73 o
 -28   3   3      210.74      203.31     61.76 o
 -27   3   3      298.45      292.31     63.21 o
 -26   3   3      281.21      249.15     30.25 o
 -25   3   3      314.55      290.51     30.70 o
 -24   3   3      187.88      172.87     21.74 o
 -23   3   3        4.88       17.49     16.96 o
 -22   3   3       43.34       33.65     16.58 o
 -21   3   3      405.57      388.17     24.58 o
 -20   3   3        0.59       16.95     14.64 o
 -19   3   3       55.96       25.88     14.78 o
 -18   3   3       91.42       67.27     15.00 o
 -17   3   3      157.11      155.74     24.76 o
 -16   3   3      498.34      585.26     26.41 o
 -15   3   3      846.10      821.80     29.85 o
 -14   3   3      235.77      251.01     16.79 o
 -13   3   3     2919.63     2960.11     83.78 o
 -12   3   3     5095.53     5109.65    136.25 o
 -11   3   3     2948.56     2887.90     84.26 o
 -10   3   3     2510.19     2332.57     66.71 o
  -9   3   3     1196.36     1076.37     54.11 o
  -8   3   3     1785.65     1714.39    113.24 o
  -7   3   3     2014.38     1857.61     96.23 o
  -6   3   3      326.13      342.19     13.02 o
  -5   3   3      290.52      292.49     10.66 o
  -4   3   3      100.15       85.28      7.92 o
  -3   3   3      673.49      817.87     23.74 o
  -2   3   3      269.89      283.98     13.03 o
  -1   3   3     2572.92     3091.12     71.70 o
   0   3   3       29.61       27.18      7.02 o
   1   3   3     3591.08     3942.01     80.04 o
   2   3   3     6526.60     6823.31    123.28 o
   3   3   3     1507.19     1506.85     33.49 o
   4   3   3     2560.97     2567.55     69.63 o
   5   3   3     6370.85     6527.22    145.64 o
   7   3   3     2158.90     2123.76     60.33 o
   8   3   3     1244.47     1366.03     36.86 o
   9   3   3      354.03      380.20     19.71 o
  10   3   3      965.85      924.31     29.31 o
  11   3   3      222.02      243.81     15.81 o
  12   3   3      379.16      406.62     20.25 o
  13   3   3      307.13      382.12     20.38 o
  14   3   3      321.38      272.06     18.71 o
  15   3   3       25.00       30.86     13.42 o
  16   3   3      309.96      266.07     20.33 o
  17   3   3      529.07      496.35     25.38 o
  18   3   3      301.11      312.13     30.11 o
  19   3   3      768.01      718.14     31.44 o
  20   3   3     1050.97     1042.82     38.40 o
  21   3   3      354.32      329.70     35.24 o
  22   3   3      238.33      169.29     25.84 o
  23   3   3      339.89      326.83     30.50 o
  24   3   3       63.30       54.93     24.19 o
  25   3   3      103.35      151.44     34.63 o
  26   3   3      142.11      177.38     37.60 o
  27   3   3       55.83       71.00     35.04 o
 -26   4   3       26.14        9.42     56.86 o
 -25   4   3       85.95      110.00     33.52 o
 -24   4   3      314.31      407.15     33.80 o
 -23   4   3      263.22      271.27     29.55 o
 -22   4   3      397.01      484.94     34.63 o
 -21   4   3      272.62      242.28     31.64 o
 -20   4   3      654.53      601.18     35.68 o
 -19   4   3      671.83      641.85     69.18 o
 -18   4   3      266.49      263.56     24.99 o
 -17   4   3     1588.44     1590.27     67.22 o
 -16   4   3      988.55      923.65     34.04 o
 -15   4   3      566.83      594.85     26.79 o
 -14   4   3      351.36      344.31     20.53 o
 -13   4   3        7.93       -8.63     11.36 o
 -12   4   3       24.53       25.75     11.23 o
 -11   4   3       10.02        7.26     10.31 o
 -10   4   3        8.23        9.41     10.51 o
  -9   4   3      337.98      416.53     33.56 o
  -8   4   3     2417.61     2568.43     63.84 o
  -7   4   3     1458.26     1457.24     35.33 o
  -6   4   3     2046.49     1999.77     41.00 o
  -5   4   3     2755.10     2879.70     56.17 o
  -4   4   3     1655.74     1671.28     35.26 o
  -3   4   3     4493.14     4653.64     95.18 o
  -2   4   3     3081.49     3216.04     67.60 o
  -1   4   3     2323.92     2424.27     47.70 o
   0   4   3     1927.91     2027.26     37.41 o
   1   4   3     2587.82     2726.24     48.71 o
   2   4   3     2278.36     2301.94     45.18 o
   3   4   3      323.92      314.36     11.49 o
   4   4   3      533.29      515.30     31.62 o
   5   4   3      202.48      206.33     15.81 o
   6   4   3      871.26      832.22     34.70 o
   7   4   3      298.69      341.20     20.23 o
   8   4   3       19.19       19.17      9.34 o
   9   4   3      352.78      376.81     18.58 o
  10   4   3     2334.31     2211.42     57.09 o
  11   4   3     1636.04     1636.79     45.66 o
  12   4   3     1433.36     1438.69     42.16 o
  13   4   3      821.46      799.61     30.08 o
  14   4   3     1596.28     1486.52     44.54 o
  15   4   3      848.52      807.55     32.25 o
  16   4   3      903.25      885.26     34.32 o
  17   4   3      789.16      782.76     32.94 o
  18   4   3       82.98       75.23     21.38 o
  19   4   3      336.12      311.73     23.76 o
  20   4   3       21.45       25.42     18.38 o
  21   4   3        5.14        6.41     17.19 o
  22   4   3       27.40       -0.80     21.32 o
  23   4   3       66.56       21.44     24.14 o
  24   4   3      219.46      199.06     37.26 o
  25   4   3       39.96        1.84     33.37 o
 -24   5   3       76.89       42.24     33.80 o
 -23   5   3      166.44      140.71     36.30 o
 -22   5   3       24.68        7.39     30.17 o
 -21   5   3        0.58       -8.02     21.37 o
 -20   5   3        0.19      -16.37     20.76 o
 -19   5   3       11.23       43.17     20.90 o
 -18   5   3       39.78       70.97     21.22 o
 -17   5   3      155.02      154.46     22.51 o
 -16   5   3      448.60      472.87     36.12 o
 -15   5   3      379.62      416.08     28.24 o
 -14   5   3      540.72      556.48     31.98 o
 -13   5   3     1000.41      978.32     40.73 o
 -12   5   3     1379.39     1292.85     47.33 o
 -11   5   3     1298.59     1275.95     46.10 o
 -10   5   3      774.66      836.60     30.83 o
  -9   5   3     1086.44     1098.62     45.76 o
  -8   5   3      669.14      688.98     26.99 o
  -7   5   3     1043.63     1005.20     32.48 o
  -6   5   3      860.96      762.03     30.37 o
  -5   5   3      143.56      152.01     14.51 o
  -4   5   3        2.64       -7.82      9.28 o
  -3   5   3       25.92       36.22     10.37 o
  -2   5   3       20.22       22.51     10.84 o
  -1   5   3      187.42      216.36     20.97 o
   0   5   3      616.70      699.34     25.87 o
   1   5   3     1022.82     1099.01     33.82 o
   2   5   3     1610.59     1698.53     46.38 o
   3   5   3     2214.85     2261.64     67.82 o
   4   5   3      744.44      739.17     39.78 o
   5   5   3      681.33      739.26     39.79 o
   6   5   3     2150.53     2154.70     64.84 o
   7   5   3     2041.16     2049.35     62.83 o
   8   5   3     1695.74     1679.25     54.46 o
   9   5   3      282.56      354.19     24.46 o
  10   5   3      245.97      278.30     36.06 o
  11   5   3      320.19      292.64     23.85 o
  12   5   3      375.28      437.05     27.91 o
  13   5   3       12.79       15.63     13.84 o
  14   5   3       32.75       30.06     15.69 o
  15   5   3        0.91      -12.51     14.53 o
  16   5   3      120.72      107.80     18.48 o
  17   5   3       89.52       91.50     18.88 o
  18   5   3      347.58      305.75     24.48 o
  19   5   3      108.76      152.51     29.83 o
  20   5   3      383.95      331.45     31.48 o
  21   5   3      417.20      344.98     31.65 o
  22   5   3       42.51       45.69     20.61 o
  23   5   3      123.62      112.21     22.76 o
 -21   6   3      209.26      230.05     40.43 o
 -20   6   3      109.50      135.92     37.54 o
 -19   6   3      236.00      218.53     38.97 o
 -18   6   3      261.45      264.32     38.60 o
 -17   6   3       16.49       -3.87     19.97 o
 -16   6   3      219.21      202.08     24.58 o
 -15   6   3      225.69      175.03     31.72 o
 -14   6   3       20.30        3.65     17.68 o
 -13   6   3       15.86       17.64     16.85 o
 -12   6   3       82.86      118.76     18.66 o
 -11   6   3       27.79       33.64     15.70 o
 -10   6   3        1.90        9.13     12.11 o
  -9   6   3      232.46      242.35     24.66 o
  -8   6   3      145.64      172.00     29.51 o
  -7   6   3      464.10      543.19     32.32 o
  -6   6   3      185.23      238.83     27.49 o
  -5   6   3      794.65      792.89     38.29 o
  -4   6   3     1195.13     1117.82     44.45 o
  -3   6   3      469.08      553.70     26.85 o
  -2   6   3      597.89      653.49     24.83 o
  -1   6   3     1340.46     1386.02     37.58 o
   0   6   3      493.13      529.51     25.20 o
   1   6   3       55.27       51.29     16.35 o
   2   6   3      331.00      320.20     50.91 o
   3   6   3      223.33      220.60     21.88 o
   4   6   3       59.38       43.07     17.04 o
   5   6   3        3.83      -10.19     16.16 o
   6   6   3       33.08       31.41     24.18 o
   7   6   3        7.11        6.00     17.75 o
   8   6   3        6.32        0.53     21.20 o
   9   6   3      286.80      273.04     31.87 o
  10   6   3      653.50      600.17     42.85 o
  11   6   3      188.80      218.41     35.41 o
  12   6   3      385.97      399.85     56.72 o
  13   6   3      112.04      121.67     28.95 o
  14   6   3      257.77      288.85     35.37 o
  15   6   3      322.47      352.96     76.57 o
  16   6   3      385.87      352.16     38.83 o
  17   6   3      228.72      177.57     27.82 o
  18   6   3       82.21       87.80     25.47 o
  19   6   3        9.38        7.46     23.64 o
  20   6   3       16.14       -4.26     26.39 o
 -17   7   3       16.67       30.27     33.67 o
 -16   7   3       61.74      100.76     35.73 o
 -15   7   3      168.43      208.70     37.84 o
 -14   7   3      158.01      187.93     36.01 o
 -13   7   3       39.38       34.38     31.45 o
 -12   7   3       58.76       67.26     32.34 o
 -11   7   3       67.32       20.75     29.66 o
 -10   7   3        4.65      -12.65     30.87 o
  -9   7   3      125.15      148.69     25.30 o
  -8   7   3      417.05      390.95     37.92 o
  -7   7   3      319.45      341.90     29.89 o
  -6   7   3        2.68       31.14     21.54 o
  -5   7   3        1.72       11.21     20.04 o
  -4   7   3       25.22       26.66     22.49 o
  -3   7   3       13.24      -16.97     18.92 o
  -2   7   3        3.13      -10.45     23.44 o
  -1   7   3        8.74      -18.68     23.34 o
   0   7   3       52.78       35.93     16.78 o
   1   7   3       68.06       57.35     22.48 o
   2   7   3       15.14       23.06     18.92 o
   3   7   3      426.38      447.66     30.81 o
   4   7   3       56.92       66.43     32.49 o
   5   7   3       16.31       -0.64     23.45 o
   6   7   3      320.04      389.95     30.80 o
   7   7   3       44.67       41.12     21.69 o
   8   7   3      283.08      259.78     28.41 o
   9   7   3      193.14      195.13     27.66 o
  10   7   3      222.08      286.75     56.37 o
  11   7   3      102.89       92.06     25.28 o
  12   7   3        5.84       -0.38     23.34 o
  13   7   3        1.13      -22.23     22.23 o
  14   7   3        6.91       51.43     25.49 o
  15   7   3        4.11       11.40     28.66 o
  16   7   3       10.69       -2.30     24.79 o
 -10   8   3       21.44       11.46     46.87 o
  -9   8   3        9.32       77.97     34.21 o
  -8   8   3        0.87        1.97     42.50 o
  -7   8   3        1.51       13.02     35.54 o
  -6   8   3       24.30       12.55     23.68 o
  -5   8   3       42.07       90.78     30.51 o
  -4   8   3       65.24       70.91     29.62 o
  -3   8   3      135.03      154.00     31.61 o
  -2   8   3       58.49       23.96     28.10 o
  -1   8   3       24.51       -8.22     27.19 o
   0   8   3      108.82      143.35     47.56 o
   1   8   3        1.01      -25.95     25.95 o
   2   8   3       14.34       25.13     39.82 o
   3   8   3        5.21        5.66     22.00 o
   4   8   3       29.33       12.74     29.15 o
   5   8   3       40.61       33.93     28.43 o
   6   8   3       51.91       43.63     61.45 o
   7   8   3        0.92        4.45     28.61 o
   8   8   3        9.25       39.70     31.31 o
   9   8   3        0.04       10.54     40.70 o
 -30   0   4      101.00      124.71     23.26 o
 -29   0   4      100.65       83.49     21.80 o
 -28   0   4       10.58       11.11     23.66 o
 -27   0   4      239.20      273.75     41.62 o
 -26   0   4      174.38      162.43     22.41 o
 -25   0   4      286.48      264.81     24.20 o
 -24   0   4      220.18      202.62     38.12 o
 -23   0   4      202.05      206.29     21.35 o
 -22   0   4      179.59      178.07     19.83 o
 -21   0   4      627.31      649.50     42.18 o
 -20   0   4      809.47      866.70     37.60 o
 -19   0   4      763.45      814.53     35.99 o
 -18   0   4     2335.18     2473.11     72.54 o
 -17   0   4     2974.60     2988.41     72.25 o
 -16   0   4     1933.44     1852.88     48.02 o
 -15   0   4     1905.14     1784.86     46.24 o
 -14   0   4     2851.34     2734.37     65.50 o
 -13   0   4     3556.42     3614.21     83.36 o
 -12   0   4     3871.97     3797.10     78.07 o
 -11   0   4     8743.36     8773.72    173.33 o
 -10   0   4     3774.70     4067.59     82.49 o
  -9   0   4      517.75      585.12     16.04 o
  -8   0   4      182.94      206.57      8.46 o
  -7   0   4      504.71      553.03     18.97 o
  -6   0   4      327.50      331.27     16.13 o
  -5   0   4     1841.11     1680.54    103.69 o
  -4   0   4     4152.04     4497.18    143.42 o
  -3   0   4      337.43      393.19     28.31 o
   0   0   4     9516.91    10683.11    463.64 o
   1   0   4     7708.00     8503.55    370.13 o
   2   0   4     3515.48     4053.07    179.70 o
   3   0   4    17377.42    19861.48    857.36 o
   4   0   4    11222.23    12258.75    375.99 o
   5   0   4     1179.58     1164.33     33.57 o
   6   0   4     8321.56     8950.46    196.57 o
   7   0   4     4753.69     4927.57    110.11 o
   8   0   4      583.73      618.79     19.01 o
   9   0   4      720.76      714.57     21.38 o
  10   0   4      547.37      608.23     40.72 o
  11   0   4     1037.20     1154.18     27.90 o
  12   0   4     1339.34     1324.74     31.49 o
  13   0   4     1198.99     1121.22     38.79 o
  14   0   4      771.94      715.57     30.92 o
  15   0   4     2204.99     2112.14     76.33 o
  16   0   4     2411.74     2440.11     86.71 o
  17   0   4     2420.67     2602.41     92.58 o
  18   0   4      997.66     1094.13     51.11 o
  19   0   4      599.98      670.16     39.69 o
  20   0   4      369.98      376.36     41.07 o
  21   0   4     1542.00     1707.81     79.33 o
  22   0   4      357.64      422.47     34.39 o
  23   0   4      450.52      416.86     35.83 o
  24   0   4      314.33      298.73     46.51 o
  25   0   4       40.04       44.62     25.53 o
  26   0   4       46.71       30.99     46.92 o
  27   0   4       37.23       70.73     27.52 o
  28   0   4       14.87        2.50     26.18 o
  29   0   4       19.75       38.79     27.43 o
 -30   1   4       21.77      -11.69     15.00 o
 -29   1   4        3.23       -3.94     13.23 o
 -28   1   4       14.29       17.36     13.35 o
 -27   1   4      254.85      289.26     17.75 o
 -26   1   4      336.23      351.36     18.71 o
 -25   1   4      619.14      652.40     23.87 o
 -24   1   4      650.92      702.64     24.56 o
 -23   1   4     1189.67     1346.04     35.23 o
 -22   1   4      720.68      766.06     24.90 o
 -21   1   4     1009.61     1066.82     29.39 o
 -20   1   4      904.87      968.10     27.70 o
 -19   1   4      291.99      311.87     13.06 o
 -18   1   4      560.19      591.74     22.02 o
 -17   1   4       18.75       12.17      7.80 o
 -16   1   4        0.69       -3.48      6.56 o
 -15   1   4      103.45      113.79      9.32 o
 -14   1   4      123.71      103.91      6.51 o
 -13   1   4     1326.09     1290.77     24.48 o
 -12   1   4      860.28      775.33     16.66 o
 -11   1   4      755.81      732.30     16.91 o
 -10   1   4     3103.04     3077.10     50.07 o
  -9   1   4     8190.43     8452.34    140.31 o
  -8   1   4    11170.17    11685.91    193.89 o
  -7   1   4     7863.46     8122.92    126.51 o
  -6   1   4     6085.22     6437.88    107.28 o
  -5   1   4     3171.10     3288.41     60.73 o
  -3   1   4     6440.00     7052.17    236.83 o
  -1   1   4     4021.83     4179.81    185.79 o
   0   1   4     2272.95     2594.70     68.70 o
   1   1   4      130.26      163.99      8.66 o
   2   1   4      559.59      536.03     27.14 o
   3   1   4      148.28      140.73      7.26 o
   4   1   4      293.53      259.53     10.36 o
   5   1   4     2995.87     3038.79     56.90 o
   6   1   4     7689.94     8338.10    140.47 o
   7   1   4     3340.42     3133.65     59.45 o
   8   1   4     4805.42     4735.27     88.14 o
   9   1   4     2952.68     2876.44     51.33 o
  10   1   4     3751.44     3583.67     58.90 o
  11   1   4     4476.37     4538.42     78.51 o
  12   1   4     3103.49     3048.90     54.82 o
  13   1   4     1869.58     1837.59     33.48 o
  14   1   4     1162.02     1108.61     23.18 o
  15   1   4     1276.15     1352.53     27.28 o
  16   1   4        5.63       14.17      8.69 o
  17   1   4      116.27      105.09     11.39 o
  18   1   4       23.45        0.32      9.67 o
  19   1   4        2.45       24.29     21.35 o
  20   1   4       15.63        7.67     12.85 o
  21   1   4      366.53      405.51     20.43 o
  22   1   4      104.31      109.06     17.15 o
  23   1   4      238.11      261.05     20.82 o
  24   1   4      302.47      318.17     22.50 o
  25   1   4      537.59      527.89     38.48 o
  26   1   4      171.01      194.95     25.69 o
  27   1   4      254.19      274.81     22.75 o
  28   1   4      148.37      189.52     21.22 o
 -29   2   4      135.83      127.12     28.69 o
 -28   2   4       23.60       53.47     26.00 o
 -27   2   4       95.54       98.82     31.89 o
 -26   2   4       95.37      123.24     26.64 o
 -25   2   4       78.74       69.96     24.20 o
 -24   2   4        3.85      -13.33     21.02 o
 -23   2   4       79.88       81.67     29.27 o
 -22   2   4       29.93       28.95     12.08 o
 -21   2   4      279.46      283.81     13.22 o
 -20   2   4      536.44      540.36     17.92 o
 -19   2   4      706.95      685.36     32.09 o
 -18   2   4      104.47      120.26      9.76 o
 -17   2   4     1350.68     1326.57     32.79 o
 -16   2   4     2376.21     2237.68     61.67 o
 -15   2   4     1058.38      999.75     36.67 o
 -14   2   4     1045.33     1029.41     58.93 o
 -13   2   4      579.10      560.14     21.12 o
 -12   2   4     3743.41     3860.19     72.53 o
 -11   2   4     2133.57     2139.44     42.24 o
 -10   2   4      491.62      456.77     13.72 o
  -9   2   4     1010.11     1061.56     25.08 o
  -8   2   4        1.73       -3.50      3.50 o
  -7   2   4        1.22       -3.21      3.46 o
  -6   2   4      754.14      793.75     23.08 o
  -5   2   4     1028.78     1116.96     29.42 o
  -4   2   4       10.63       16.97      5.93 o
  -3   2   4     3790.49     4054.70    105.75 o
  -2   2   4     2550.18     2673.03     61.70 o
  -1   2   4     1151.92     1174.90     29.82 o
   0   2   4     3168.75     3176.74     72.46 o
   1   2   4     4021.31     4083.27    106.29 o
   2   2   4    12315.04    13864.45    352.86 o
   3   2   4     3729.19     4008.78     93.13 o
   4   2   4     3065.77     3203.39     65.90 o
   5   2   4     1652.93     1608.47     45.96 o
   6   2   4      162.94      106.02      8.94 o
   7   2   4     1288.43     1247.91     53.54 o
   8   2   4     1079.65     1190.67     32.88 o
   9   2   4      489.31      538.25     23.37 o
  10   2   4       52.73       45.14      9.44 o
  11   2   4       52.16       43.73      6.61 o
  12   2   4       72.57       79.75      8.05 o
  13   2   4      180.53      185.66     10.92 o
  14   2   4      989.07      949.52     26.40 o
  15   2   4      904.97      834.66     24.90 o
  16   2   4      591.21      547.24     20.47 o
  17   2   4      781.26      735.16     32.26 o
  18   2   4      547.37      521.40     19.29 o
  19   2   4      698.43      656.90     26.67 o
  20   2   4      207.14      211.54     23.73 o
  21   2   4      524.41      452.99     20.83 o
  22   2   4      356.74      305.37     24.25 o
  23   2   4      102.14      104.75     22.89 o
  24   2   4       12.32       10.00     21.65 o
  25   2   4       26.16       31.88     22.91 o
  26   2   4      150.35      193.36     27.87 o
  27   2   4        0.37       16.50     24.06 o
  28   2   4       18.07       21.84     25.15 o
 -28   3   4       28.94       63.10     56.39 o
 -27   3   4       57.54       62.57     54.98 o
 -26   3   4       14.48       32.46     32.64 o
 -25   3   4      120.26      175.18     36.80 o
 -24   3   4      153.13      164.41     26.18 o
 -23   3   4      247.21      248.66     27.09 o
 -22   3   4      144.14      107.47     18.80 o
 -21   3   4      171.01      153.35     19.18 o
 -20   3   4       57.00       42.75     25.28 o
 -19   3   4       29.76       27.29     14.97 o
 -18   3   4        1.47       -2.26     13.34 o
 -17   3   4       45.54       25.20     13.34 o
 -16   3   4      128.45      111.69     14.94 o
 -15   3   4        7.67       34.36     13.93 o
 -14   3   4      258.24      228.59     18.91 o
 -13   3   4       25.12       10.02     12.02 o
 -12   3   4     1830.45     1777.46     54.39 o
 -11   3   4      865.03      998.66     35.24 o
 -10   3   4      750.65      753.88     21.87 o
  -9   3   4      456.50      466.93     34.55 o
  -8   3   4      912.19      432.31     39.12 o
  -7   3   4      969.93      921.14     59.12 o
  -6   3   4      282.47      156.87     61.09 o
  -5   3   4     1629.47     1546.41    127.01 o
  -4   3   4      681.91      753.80     21.79 o
  -3   3   4      381.76      363.65     14.07 o
  -2   3   4     1198.79     1277.46     38.69 o
  -1   3   4      169.27      160.21     10.89 o
   0   3   4     1524.84     1679.82     33.36 o
   1   3   4       23.59       48.05      5.39 o
   2   3   4      417.73      421.01     16.57 o
   3   3   4        2.79        2.23      4.64 o
   4   3   4       11.98        3.18      3.02 o
   5   3   4      146.28       32.28     10.13 o
   7   3   4      767.82      689.49     23.03 o
   8   3   4       33.92       12.11     11.59 o
   9   3   4      147.32      124.05     11.83 o
  10   3   4      882.31      897.17     29.18 o
  11   3   4      629.02      568.48     23.26 o
  12   3   4      537.73      573.85     35.70 o
  13   3   4      836.80      785.05     29.65 o
  14   3   4      307.42      286.05     19.02 o
  15   3   4      447.44      482.70     24.30 o
  16   3   4      124.55      129.05     16.82 o
  17   3   4      108.72      104.13     16.62 o
  18   3   4        1.89       15.03     14.65 o
  19   3   4       14.52       10.84     13.70 o
  20   3   4       59.87      105.77     16.21 o
  21   3   4        3.77       21.57     21.32 o
  22   3   4      108.63       72.32     23.29 o
  23   3   4       10.69       -3.91     21.99 o
  24   3   4       22.81       12.63     23.60 o
  25   3   4      117.58      128.23     37.56 o
  26   3   4       70.53      127.17     35.95 o
  27   3   4       46.44       96.51     36.26 o
 -26   4   4       10.87       29.01     31.81 o
 -25   4   4       27.38       12.44     29.37 o
 -24   4   4        3.82       -9.42     30.60 o
 -23   4   4        0.31       -8.93     21.61 o
 -22   4   4        9.31        9.64     20.78 o
 -21   4   4      159.06      112.07     35.05 o
 -20   4   4       15.66       66.92     21.08 o
 -19   4   4       48.65       47.60     20.22 o
 -18   4   4        5.51       45.72     23.20 o
 -17   4   4      120.95      159.80     31.61 o
 -16   4   4        9.02       40.19     17.55 o
 -15   4   4      164.62      134.73     19.74 o
 -14   4   4       70.62       59.73     16.84 o
 -13   4   4      236.03      260.60     28.78 o
 -12   4   4       98.01       76.63     20.72 o
 -11   4   4        2.37        9.19     22.26 o
 -10   4   4       24.74       29.72     14.15 o
  -9   4   4       89.74       47.73     14.64 o
  -8   4   4       44.88       59.72     11.31 o
  -7   4   4        0.70        0.75      9.63 o
  -6   4   4       76.92       86.09     11.72 o
  -5   4   4       25.76       34.45      8.58 o
  -4   4   4       82.46      112.02     12.77 o
  -3   4   4      374.86      393.51     17.97 o
  -2   4   4        0.42       -8.18      8.18 o
  -1   4   4      281.98      312.94     16.14 o
   0   4   4        5.40        6.43      6.17 o
   1   4   4       44.71       38.88      7.02 o
   2   4   4      609.91      631.79     31.38 o
   3   4   4     1003.65     1006.66     28.61 o
   4   4   4      215.07      253.80     14.74 o
   5   4   4      302.41      324.62     16.93 o
   6   4   4        8.21        5.28      9.69 o
   7   4   4       56.37       52.13     12.94 o
   8   4   4       53.42       41.56     13.02 o
   9   4   4      143.99      124.60     16.43 o
  10   4   4       63.25       81.49     17.54 o
  11   4   4      276.17      314.42     19.18 o
  12   4   4       51.61       61.62     13.68 o
  13   4   4       14.62       10.20     13.27 o
  14   4   4       25.80        7.28     13.87 o
  15   4   4       36.36       33.99     14.91 o
  16   4   4       38.44       13.43     15.50 o
  17   4   4      267.36      264.11     21.79 o
  18   4   4       10.71        8.36     14.19 o
  19   4   4       63.72       77.30     16.34 o
  20   4   4        2.65        8.49     15.25 o
  21   4   4        1.44        7.38     15.65 o
  22   4   4        1.70       -3.75     16.21 o
  23   4   4        7.32      -29.39     30.05 o
  24   4   4       56.00       99.28     34.61 o
  25   4   4       81.87       58.53     35.28 o
 -24   5   4       26.74       56.41     34.74 o
 -23   5   4        1.25      -18.06     30.72 o
 -22   5   4        2.13       -8.14     29.15 o
 -21   5   4      260.13      159.41     34.98 o
 -20   5   4       38.94       38.82     22.11 o
 -19   5   4        4.49       17.09     20.64 o
 -18   5   4       31.79       55.72     21.10 o
 -17   5   4        6.72        0.38     18.14 o
 -16   5   4        9.12       12.59     19.22 o
 -15   5   4       20.98       40.55     18.03 o
 -14   5   4        9.67       17.03     17.13 o
 -13   5   4        0.15       -9.74     15.81 o
 -12   5   4       13.24       -2.52     15.67 o
 -11   5   4        6.43       17.24     15.05 o
 -10   5   4       52.39       51.12     13.88 o
  -9   5   4       39.57       14.46     16.64 o
  -8   5   4       14.77       24.44     16.46 o
  -7   5   4      672.22      619.74     31.98 o
  -6   5   4       43.83       57.02     13.89 o
  -5   5   4       78.79       68.64     11.29 o
  -4   5   4       93.96       90.91     11.62 o
  -3   5   4      140.12      144.93     12.73 o
  -2   5   4       11.52        1.59     14.08 o
  -1   5   4      255.54      281.78     17.78 o
   0   5   4       76.08      106.63     13.41 o
   1   5   4      257.18      278.06     28.00 o
   2   5   4      141.87      157.01     17.68 o
   3   5   4      222.35      234.51     20.16 o
   4   5   4       40.63       23.47     14.57 o
   5   5   4        3.79        3.16     16.62 o
   6   5   4      254.70      266.08     22.37 o
   7   5   4      530.64      509.25     29.39 o
   8   5   4      118.99      106.57     22.49 o
   9   5   4      516.21      583.33     67.91 o
  10   5   4        3.76       18.16     16.77 o
  11   5   4        0.52      -19.32     19.32 o
  12   5   4       39.73       37.88     22.58 o
  13   5   4       64.66       58.75     23.66 o
  14   5   4        2.46        9.16     19.12 o
  15   5   4       58.39       56.08     21.07 o
  16   5   4       56.18       57.67     21.99 o
  17   5   4        1.17       -4.46     16.54 o
  18   5   4        1.27       -3.54     17.18 o
  19   5   4      118.02      100.80     20.54 o
  20   5   4        5.27      -15.57     21.90 o
  21   5   4        1.47       -9.82     22.17 o
  22   5   4       56.77       50.64     23.78 o
  23   5   4       14.37      -22.15     22.15 o
 -21   6   4        0.47        1.24     55.73 o
 -20   6   4       25.38       20.71     33.55 o
 -19   6   4        4.16      -29.77     29.77 o
 -18   6   4       48.63      105.72     33.59 o
 -17   6   4      297.24      312.90     35.65 o
 -16   6   4      150.55      130.93     23.69 o
 -15   6   4      118.15      110.28     22.05 o
 -14   6   4       81.54       94.80     43.50 o
 -13   6   4        4.92       31.60     17.78 o
 -12   6   4        3.30        0.48     16.25 o
 -11   6   4      161.54      118.26     18.64 o
 -10   6   4      419.94      439.68     24.50 o
  -9   6   4       71.55       58.92     26.75 o
  -8   6   4        1.54        8.68     18.58 o
  -7   6   4       10.98        8.52     18.61 o
  -6   6   4        5.98      -20.33     20.33 o
  -5   6   4       51.17       47.41     18.93 o
  -4   6   4      293.56      288.70     30.08 o
  -3   6   4      449.33      499.13     22.36 o
  -2   6   4      479.68      467.12     21.73 o
  -1   6   4       92.34       82.72     15.73 o
   0   6   4       46.47       76.80     20.15 o
   1   6   4      144.92      143.13     19.16 o
   2   6   4      242.85      225.62     21.99 o
   3   6   4      323.72      346.94     33.20 o
   4   6   4       37.54       33.89     17.66 o
   5   6   4       55.12       76.52     19.49 o
   6   6   4       38.62       25.50     18.42 o
   7   6   4      125.87       97.37     20.62 o
   8   6   4      169.24      255.32     33.36 o
   9   6   4       27.80       39.30     20.45 o
  10   6   4      178.96      184.35     24.42 o
  11   6   4      218.89      227.21     29.44 o
  12   6   4      198.92      231.83     27.24 o
  13   6   4      136.94      101.47     24.55 o
  14   6   4       10.04       -8.08     26.17 o
  15   6   4      113.04      141.91     26.48 o
  16   6   4      175.62      189.85     28.23 o
  17   6   4       11.02       16.32     23.59 o
  18   6   4        7.80       -0.15     23.47 o
  19   6   4       25.07       36.34     24.97 o
  20   6   4      185.88      165.36     28.88 o
 -17   7   4        7.91       -2.92     42.77 o
 -16   7   4        5.94       22.18     34.80 o
 -15   7   4       21.76       15.02     32.93 o
 -14   7   4        4.45        2.63     35.87 o
 -13   7   4       92.55       93.43     34.67 o
 -12   7   4       70.12       65.31     32.58 o
 -11   7   4       98.69       95.30     37.91 o
 -10   7   4        4.80       -4.78     29.21 o
  -9   7   4      120.88      100.63     24.71 o
  -8   7   4      190.27      241.04     27.76 o
  -7   7   4      227.31      276.88     28.82 o
  -6   7   4     1197.14     1145.54     49.41 o
  -5   7   4      188.99      205.49     26.15 o
  -4   7   4       19.94       14.67     21.10 o
  -3   7   4       98.59      134.75     28.70 o
  -2   7   4       86.32       69.26     26.47 o
  -1   7   4      131.25      163.60     19.48 o
   0   7   4       45.34       55.15     24.30 o
   1   7   4        3.86        1.85     16.10 o
   2   7   4        3.44      -10.31     18.39 o
   3   7   4       42.75       39.75     23.26 o
   4   7   4        4.81       21.16     19.76 o
   5   7   4      156.35      153.95     23.89 o
   6   7   4      185.88      197.06     25.94 o
   7   7   4      218.88      237.90     27.48 o
   8   7   4      284.93      302.37     30.22 o
   9   7   4      194.73      204.50     27.51 o
  10   7   4      162.88      152.41     26.95 o
  11   7   4      253.94      309.67     32.16 o
  12   7   4      265.72      325.36     36.44 o
  13   7   4       16.98       20.34     24.16 o
  14   7   4       53.57       40.33     25.41 o
  15   7   4        0.56       -8.68     24.34 o
  -9   8   4        0.92       26.37     33.67 o
  -8   8   4        2.47       14.36     25.60 o
  -7   8   4       16.94       23.52     36.51 o
  -6   8   4       37.97       40.90     30.03 o
  -5   8   4       10.32        1.60     31.60 o
  -4   8   4      184.67      224.93     48.74 o
  -3   8   4      122.60      204.89     56.05 o
  -2   8   4      314.37      329.36     37.17 o
  -1   8   4      117.04      133.20     34.77 o
   0   8   4       26.72       14.78     28.04 o
   1   8   4      191.11      243.49     42.40 o
   2   8   4      188.05      200.81     23.34 o
   3   8   4      149.54      156.51     22.59 o
   4   8   4      116.68      134.63     22.04 o
   5   8   4       97.30       59.21     24.53 o
   6   8   4       66.40       43.56     24.57 o
   7   8   4       31.12       33.23     29.70 o
   8   8   4       27.51       76.86     31.58 o
 -30   1   5        7.64        8.37     13.55 o
 -29   1   5       35.93       46.84     13.80 o
 -28   1   5        3.13        0.98     12.97 o
 -27   1   5       27.02        3.61     13.00 o
 -26   1   5       16.61       26.00     12.97 o
 -25   1   5        3.20      -11.79     11.79 o
 -24   1   5       12.02        7.68     11.74 o
 -23   1   5       51.63       52.98     12.05 o
 -22   1   5      167.19      158.80     13.41 o
 -21   1   5       40.66       48.96     10.11 o
 -20   1   5        3.41       -8.49      8.49 o
 -19   1   5      296.30      295.74     13.09 o
 -18   1   5      528.95      532.39     24.09 o
 -17   1   5      237.03      244.32     11.81 o
 -16   1   5      604.90      608.25     21.72 o
 -15   1   5      416.30      427.68     12.23 o
 -14   1   5        5.76       -5.03      5.03 o
 -13   1   5      105.92      123.68      8.98 o
 -12   1   5       46.18       45.11      5.68 o
 -11   1   5      223.17      241.03      8.56 o
 -10   1   5       15.49       23.27      4.00 o
  -9   1   5      297.43      323.38     11.39 o
  -8   1   5      368.13      412.72     11.37 o
  -7   1   5        4.45        7.53      3.55 o
  -6   1   5     2279.07     2518.30     44.00 o
  -5   1   5      898.17      917.48     21.06 o
  -4   1   5       97.97       98.09      4.90 o
  -3   1   5      247.61      214.98     12.11 o
  -2   1   5      316.29      264.97      9.22 o
  -1   1   5     6744.57     7384.08    163.54 o
   1   1   5      117.44       98.67     20.27 o
   3   1   5      165.28      232.77     10.05 o
   4   1   5      384.38      440.48     12.87 o
   5   1   5      161.98      202.40      9.26 o
   6   1   5      237.89      256.43      9.26 o
   7   1   5      360.44      373.33     11.51 o
   8   1   5     1246.88     1240.22     26.69 o
   9   1   5       10.89        6.65      5.02 o
  10   1   5       74.64       79.12     11.77 o
  11   1   5      701.77      786.41     20.73 o
  12   1   5      260.41      251.94     12.97 o
  13   1   5      870.73      883.31     19.94 o
  14   1   5       59.16       73.50      7.96 o
  15   1   5      141.23      137.13     10.14 o
  16   1   5      520.85      480.55     19.87 o
  17   1   5       45.14       56.57     14.78 o
  18   1   5       90.31       67.14     14.34 o
  19   1   5       55.49       57.68     14.61 o
  20   1   5        2.50      -13.55     13.55 o
  21   1   5       25.56       11.61     14.78 o
  22   1   5       11.50        6.65     15.16 o
  23   1   5        7.15       -5.72     15.51 o
  24   1   5        2.43      -11.20     16.01 o
  25   1   5       20.77       25.72     17.07 o
  26   1   5       42.99       54.69     18.06 o
  27   1   5        1.19        2.42     17.75 o
  28   1   5        9.81        2.69     17.09 o
 -29   2   5       48.97       29.05     34.29 o
 -28   2   5      134.87      118.28     36.38 o
 -27   2   5       46.37       24.35     32.34 o
 -26   2   5       90.59      113.08     26.37 o
 -25   2   5      363.36      341.29     31.70 o
 -24   2   5      123.10      137.75     18.21 o
 -23   2   5      100.52       78.66     13.65 o
 -22   2   5      207.42      198.28     15.47 o
 -21   2   5        8.03        1.38     12.41 o
 -20   2   5       78.76       61.20      9.02 o
 -19   2   5       64.89       61.22      8.90 o
 -18   2   5       59.88       62.24     14.36 o
 -17   2   5        4.95       11.27      7.51 o
 -16   2   5      125.11      117.75      9.34 o
 -15   2   5      713.79      654.20     29.85 o
 -14   2   5     1166.50     1093.66     34.84 o
 -13   2   5     1903.61     1789.17     37.99 o
 -12   2   5     2018.65     2007.65     40.65 o
 -11   2   5      847.36      820.87     20.39 o
 -10   2   5     1536.55     1495.35     35.17 o
  -9   2   5      806.09      732.69     34.93 o
  -8   2   5     1563.71     1542.54     35.96 o
  -7   2   5     1734.21     1761.58     42.31 o
  -6   2   5      537.95      503.32     14.70 o
  -5   2   5     1189.34     1162.81     30.99 o
  -4   2   5      287.41      284.99     13.18 o
  -3   2   5       99.80      114.20      8.79 o
  -2   2   5       40.27       42.04      9.16 o
  -1   2   5      204.68      247.36     10.49 o
   0   2   5     1327.15     1344.92     30.60 o
   1   2   5     2440.06     2643.96     55.44 o
   2   2   5     1646.22     1706.76     48.60 o
   3   2   5     3047.77     3114.90     72.17 o
   4   2   5     2556.62     2856.29     66.39 o
   5   2   5      437.52      390.70     11.99 o
   6   2   5     2174.80     2011.07     43.85 o
   7   2   5     2047.32     2016.09     44.27 o
   8   2   5     1112.16     1136.69     25.11 o
   9   2   5     1019.09     1052.00     24.14 o
  10   2   5      472.71      497.84     15.37 o
  11   2   5      312.17      309.52     12.56 o
  12   2   5       83.16       73.32      8.02 o
  13   2   5      172.94      177.04     10.65 o
  14   2   5       83.18       75.61      8.99 o
  15   2   5       26.20       37.30      8.74 o
  16   2   5      231.59      217.93     13.67 o
  17   2   5     1074.16     1018.73     30.78 o
  18   2   5      335.44      320.30     34.57 o
  19   2   5       80.64       71.16     13.78 o
  20   2   5      211.49      195.21     28.01 o
  21   2   5      111.42       98.47     14.20 o
  22   2   5      193.95      201.96     16.47 o
  23   2   5      199.31      224.05     26.43 o
  24   2   5       96.72       91.47     23.90 o
  25   2   5      119.01      140.64     34.60 o
  26   2   5       58.84       44.34     24.57 o
  27   2   5        8.21       24.09     24.72 o
 -28   3   5        0.52       17.85     55.61 o
 -27   3   5       98.67       83.58     58.20 o
 -26   3   5       22.87      -21.76     31.83 o
 -25   3   5       96.27      132.03     26.00 o
 -24   3   5      155.27      143.82     26.40 o
 -23   3   5       51.19       65.15     23.04 o
 -22   3   5      360.81      424.12     33.27 o
 -21   3   5      618.85      655.99     39.50 o
 -20   3   5      655.85      634.29     38.87 o
 -19   3   5      476.67      500.97     32.35 o
 -18   3   5      620.05      635.26     36.15 o
 -17   3   5      815.08      820.09     46.61 o
 -16   3   5     2424.43     2388.25    120.46 o
 -15   3   5      968.95      922.23     64.99 o
 -14   3   5      407.88      452.42     33.38 o
 -13   3   5      322.38      259.73     41.18 o
 -12   3   5       39.62       45.99     17.40 o
 -11   3   5        0.10       11.48     11.36 o
 -10   3   5       43.36       45.66     10.62 o
  -9   3   5       76.53       47.40     13.68 o
  -8   3   5      457.02      505.11     20.53 o
  -7   3   5     2241.95     2129.03     80.97 o
  -6   3   5     1422.22     1488.76     55.63 o
  -4   3   5     3222.51     3155.97    105.40 o
  -3   3   5     3681.87     3868.71    102.83 o
  -2   3   5     4586.99     4727.58    124.11 o
  -1   3   5     4017.60     3758.38    100.08 o
   0   3   5     4209.82     4149.63    109.81 o
   1   3   5     1788.23     1927.18     55.32 o
   2   3   5      297.36      298.32     16.97 o
   5   3   5       35.57        6.64      6.54 o
   6   3   5      138.40      128.81     11.31 o
   7   3   5      524.48      549.97     21.47 o
   8   3   5       12.94       16.25     10.11 o
   9   3   5      503.17      459.63     21.05 o
  10   3   5     1210.74     1218.98     32.62 o
  11   3   5      942.21      916.43     27.61 o
  12   3   5      999.41     1043.16     30.59 o
  13   3   5     1293.54     1310.81     44.30 o
  14   3   5     1891.27     1899.39     47.17 o
  15   3   5      841.46      849.23     33.05 o
  16   3   5      733.19      756.76     27.55 o
  17   3   5      967.77      966.65     31.64 o
  18   3   5      198.64      198.10     23.81 o
  19   3   5       40.03       42.87     14.94 o
  20   3   5        6.59        6.12     16.45 o
  21   3   5        4.08      -13.18     20.85 o
  22   3   5      169.24      149.25     33.63 o
  23   3   5       11.82       22.27     24.02 o
  24   3   5       28.10       39.72     31.82 o
  25   3   5       25.99       42.29     33.31 o
  26   3   5       94.55       81.13     50.85 o
 -26   4   5      188.23      223.08     62.63 o
 -25   4   5      225.75      193.16     37.58 o
 -24   4   5      196.22      155.33     54.21 o
 -23   4   5       36.91        8.25     21.88 o
 -22   4   5      157.60      190.88     26.70 o
 -21   4   5       14.73       13.60     21.14 o
 -20   4   5       63.40       72.80     22.24 o
 -19   4   5       65.40       83.54     22.88 o
 -18   4   5       11.66       -8.09     17.98 o
 -17   4   5      220.25      195.80     23.72 o
 -16   4   5     1243.20     1292.42     49.72 o
 -15   4   5      513.00      520.44     39.52 o
 -14   4   5      506.71      527.98     72.39 o
 -13   4   5      678.23      722.42     44.15 o
 -12   4   5     2414.57     2320.65     88.33 o
 -11   4   5     1986.22     1995.06     63.27 o
 -10   4   5     1545.62     1496.62     50.67 o
  -9   4   5     2052.21     1968.88     61.57 o
  -8   4   5     1128.09     1205.75     36.06 o
  -7   4   5     1597.08     1551.38     42.87 o
  -6   4   5      873.96      826.07     27.74 o
  -5   4   5      556.44      537.78     22.99 o
  -4   4   5      634.81      591.11     20.22 o
  -3   4   5       40.02       55.01     10.35 o
  -2   4   5       71.98       81.95     11.05 o
  -1   4   5       55.20       53.76     10.37 o
   0   4   5      199.64      207.93     14.22 o
   1   4   5     1190.89     1252.80     35.80 o
   2   4   5     4668.46     4810.15    110.91 o
   3   4   5     2690.48     2792.40     68.08 o
   4   4   5      771.11      812.58     61.67 o
   5   4   5     2028.15     2092.70     63.16 o
   6   4   5     1191.43     1148.48     63.72 o
   7   4   5     2205.08     2266.21     75.56 o
   8   4   5     2057.79     2109.02     64.93 o
   9   4   5     1055.20     1076.03     63.30 o
  10   4   5     1125.25     1027.46     40.26 o
  11   4   5      225.00      220.55     18.60 o
  12   4   5      329.86      316.32     21.51 o
  13   4   5      201.75      184.79     18.87 o
  14   4   5       18.48        7.70     12.95 o
  15   4   5       34.36       18.69     14.02 o
  16   4   5      173.51      192.92     17.81 o
  17   4   5      137.68      133.97     17.20 o
  18   4   5       44.90       32.88     15.53 o
  19   4   5      430.28      421.85     24.04 o
  20   4   5      446.67      449.20     25.28 o
  21   4   5      359.68      344.38     23.56 o
  22   4   5      216.76      215.61     28.76 o
  23   4   5      107.56       85.81     53.24 o
  24   4   5       88.49       97.73     35.16 o
 -24   5   5       37.61       47.51     34.43 o
 -23   5   5      122.09      122.07     35.65 o
 -22   5   5       88.24      112.39     34.86 o
 -21   5   5      248.46      282.75     53.45 o
 -20   5   5      725.20      747.38     51.67 o
 -19   5   5      417.72      490.23     34.14 o
 -18   5   5      390.27      399.09     30.73 o
 -17   5   5      145.57      157.37     23.61 o
 -16   5   5      410.26      414.65     29.91 o
 -15   5   5      601.26      636.26     35.89 o
 -14   5   5      570.65      538.95     49.66 o
 -13   5   5       33.76       30.78     17.33 o
 -12   5   5        4.75       12.18     21.67 o
 -11   5   5      108.22       66.66     19.26 o
 -10   5   5       16.26        8.63     16.98 o
  -9   5   5      157.91      180.82     28.09 o
  -8   5   5      486.89      471.33     28.88 o
  -7   5   5      279.86      272.36     23.33 o
  -6   5   5      957.06      951.81     32.78 o
  -5   5   5     1296.93     1318.75     35.17 o
  -4   5   5      664.47      695.60     24.25 o
  -3   5   5     1644.17     1603.19     40.36 o
  -2   5   5     2559.38     2515.25     63.90 o
  -1   5   5     2258.32     2294.33    104.30 o
   0   5   5      513.13      558.05     24.29 o
   1   5   5      375.53      394.46     20.82 o
   2   5   5      882.04      884.14     35.82 o
   3   5   5     1066.31     1035.80     39.63 o
   4   5   5      743.20      708.56     38.44 o
   5   5   5        1.64       -4.50     14.57 o
   6   5   5      130.76      118.14     18.31 o
   7   5   5        6.27        4.07     15.80 o
   8   5   5       71.82       51.28     17.78 o
   9   5   5      135.74      141.52     24.13 o
  10   5   5      200.27      178.48     24.09 o
  11   5   5      629.52      687.40     37.21 o
  12   5   5      900.07      876.23     41.71 o
  13   5   5      730.24      729.04     76.39 o
  14   5   5      232.89      238.63     26.75 o
  15   5   5      522.67      541.80     35.32 o
  16   5   5      547.52      541.05     40.05 o
  17   5   5      331.89      387.58     32.18 o
  18   5   5      225.88      211.47     27.56 o
  19   5   5       89.28      130.20     25.84 o
  20   5   5       72.90      101.11     25.11 o
  21   5   5       14.81       31.53     23.62 o
  22   5   5       51.34       34.42     23.62 o
 -21   6   5        5.08       12.00     34.97 o
 -20   6   5        6.09      -31.93     31.93 o
 -19   6   5       19.52       49.49     32.69 o
 -18   6   5       14.05       33.15     31.97 o
 -17   6   5      110.61      109.84     32.94 o
 -16   6   5      157.87      162.12     24.76 o
 -15   6   5        5.00        5.67     19.52 o
 -14   6   5      141.66      138.46     32.03 o
 -13   6   5      276.99      304.69     25.85 o
 -12   6   5      473.99      483.86     42.14 o
 -11   6   5      585.91      642.78     35.88 o
 -10   6   5      715.05      705.00     30.51 o
  -9   6   5      194.87      207.12     30.15 o
  -8   6   5      181.20      198.77     17.31 o
  -7   6   5      381.98      323.05     27.59 o
  -6   6   5      406.44      360.20     28.31 o
  -5   6   5      529.59      482.67     31.10 o
  -4   6   5        2.33      -12.36     14.89 o
  -3   6   5       66.97       61.51     13.74 o
  -2   6   5       73.36       70.17     14.82 o
  -1   6   5      280.88      263.76     26.50 o
   0   6   5       42.36       36.24     16.32 o
   1   6   5      101.78       87.36     18.47 o
   2   6   5      134.84      139.57     20.41 o
   3   6   5      314.26      316.47     32.93 o
   4   6   5      545.91      521.66     31.58 o
   5   6   5      360.59      376.47     27.98 o
   6   6   5      987.11      947.44     42.89 o
   7   6   5      621.84      585.69     43.86 o
   8   6   5      406.94      445.73     56.19 o
   9   6   5      228.16      226.99     25.99 o
  10   6   5       35.43       60.56     21.37 o
  11   6   5      625.71      574.56     84.63 o
  12   6   5      117.28      116.45     32.35 o
  13   6   5        3.10       -0.01     21.67 o
  14   6   5       97.05       81.85     24.46 o
  15   6   5        1.50       15.78     24.43 o
  16   6   5        6.20       11.05     23.73 o
  17   6   5       31.61       45.15     25.12 o
  18   6   5        1.15      -19.00     23.08 o
  19   6   5        5.44       -8.62     24.66 o
 -16   7   5        8.29      -18.98     33.46 o
 -15   7   5        3.88        1.59     35.24 o
 -14   7   5        2.52       15.69     75.84 o
 -13   7   5       15.48       20.54     32.44 o
 -12   7   5       80.03      108.93     34.16 o
 -11   7   5       51.51      -13.93     30.14 o
 -10   7   5       10.08       39.28     24.33 o
  -9   7   5       11.48      -21.76     21.76 o
  -8   7   5      104.37      102.75     25.38 o
  -7   7   5       20.26       13.55     24.71 o
  -6   7   5      102.21       87.55     30.76 o
  -5   7   5      228.10      244.16     27.62 o
  -4   7   5      105.68      130.56     24.19 o
  -3   7   5      116.85      114.72     28.02 o
  -2   7   5       62.94       39.18     26.77 o
  -1   7   5      128.54      153.57     19.79 o
   0   7   5      109.32      115.67     19.31 o
   1   7   5      206.90      218.05     24.15 o
   2   7   5      105.63      131.85     22.36 o
   3   7   5       83.24       69.63     21.24 o
   4   7   5      177.76      183.89     24.99 o
   5   7   5       28.99       37.96     21.32 o
   6   7   5        0.86      -10.84     20.53 o
   7   7   5       36.92       10.91     22.03 o
   8   7   5        0.48       -3.08     22.07 o
   9   7   5       46.89       29.49     22.94 o
  10   7   5       26.03       15.20     23.32 o
  11   7   5       17.12      -10.39     23.28 o
  12   7   5       40.70       54.17     25.57 o
  13   7   5      110.06       79.11     34.58 o
  14   7   5       39.36       30.76     25.32 o
  -8   8   5      119.77      118.02     28.50 o
  -7   8   5       13.21       33.99     30.35 o
  -6   8   5       16.23       16.50     30.04 o
  -5   8   5        0.56       -5.95     29.04 o
  -4   8   5       41.71       27.80     30.13 o
  -3   8   5        5.34      -16.50     27.93 o
  -2   8   5        3.85        7.88     28.39 o
  -1   8   5        1.20        9.40     28.18 o
   0   8   5        0.21      -19.47     27.92 o
   1   8   5       13.25      -36.51     36.51 o
   2   8   5        0.04       -4.71     34.72 o
   3   8   5        1.85        2.34     19.51 o
   4   8   5        0.38        5.21     20.02 o
   5   8   5      129.11      133.68     26.41 o
   6   8   5       24.10       28.19     24.43 o
 -30   0   6        1.61        0.35     19.98 o
 -29   0   6       33.42       19.42     20.25 o
 -28   0   6       79.26       89.03     21.02 o
 -27   0   6      294.57      373.83     28.00 o
 -26   0   6      393.15      389.13     30.12 o
 -25   0   6      164.00      197.82     22.62 o
 -24   0   6      934.42     1046.42     44.87 o
 -23   0   6     1213.50     1422.04     52.70 o
 -22   0   6      983.60     1015.85     42.08 o
 -21   0   6      631.15      676.77     58.22 o
 -20   0   6     1587.32     1704.43     68.16 o
 -19   0   6      351.04      364.89     27.88 o
 -18   0   6      354.09      337.58     18.71 o
 -17   0   6      461.15      482.49     21.66 o
 -16   0   6      133.75      141.65     13.11 o
 -15   0   6     1931.64     2061.31     47.23 o
 -14   0   6      522.13      517.23     18.37 o
 -13   0   6      912.79      901.39     32.04 o
 -12   0   6      757.36      707.22     22.90 o
 -11   0   6     2486.40     2377.63     51.04 o
 -10   0   6     1856.16     1891.29     41.46 o
  -9   0   6     4771.07     4736.10     95.45 o
  -8   0   6     2678.41     2555.19     53.28 o
  -7   0   6     4510.87     4069.23     81.75 o
  -6   0   6    10605.63    10081.12    220.83 o
  -5   0   6    22557.42    24132.02    469.24 o
  -4   0   6     2348.64     2192.48     63.80 o
  -3   0   6     1818.63     1561.62     72.67 o
  -2   0   6     6004.71     6279.31    161.20 o
  -1   0   6       27.31       37.28      8.44 o
   0   0   6     2750.88     3078.74     97.86 o
   1   0   6      768.28      835.50     37.54 o
   2   0   6      324.25      331.68     13.69 o
   3   0   6      141.03      127.87      8.82 o
   4   0   6      914.35      953.34     28.64 o
   5   0   6      403.88      386.43     33.10 o
   6   0   6     2452.94     2774.10     99.47 o
   7   0   6     3945.77     4094.60    106.19 o
   8   0   6     4216.06     4192.80    109.05 o
   9   0   6     6200.07     6499.75    166.43 o
  10   0   6     2746.06     2622.45     63.17 o
  11   0   6     2559.95     2779.48     67.16 o
  12   0   6     2341.64     2408.11     69.98 o
  13   0   6     1082.35     1130.22     48.62 o
  14   0   6     2002.79     2100.75     76.42 o
  15   0   6      617.78      587.89     34.29 o
  16   0   6      343.63      284.85     25.88 o
  17   0   6       60.13       46.54     19.87 o
  18   0   6      126.77      107.48     39.40 o
  19   0   6      381.20      377.92     31.86 o
  20   0   6      134.64      175.29     50.86 o
  21   0   6      325.72      288.20     31.03 o
  22   0   6      108.33       96.65     34.75 o
  23   0   6      192.02      210.38     30.11 o
  24   0   6      333.43      353.90     34.69 o
  25   0   6      305.52      302.96     38.43 o
  26   0   6      185.07      175.45     29.60 o
  27   0   6      133.55      125.89     28.56 o
 -29   1   6      203.18      221.03     22.27 o
 -28   1   6      255.70      267.08     21.17 o
 -27   1   6      127.07      155.97     15.32 o
 -26   1   6       78.59       61.27     14.71 o
 -25   1   6        4.44      -11.87     11.87 o
 -24   1   6      103.86       75.68     13.16 o
 -23   1   6        3.38       -7.45     11.10 o
 -22   1   6       31.42       49.81     11.61 o
 -21   1   6       28.36       24.79      9.94 o
 -20   1   6     1099.50     1119.30     27.96 o
 -19   1   6      149.54      146.55     11.28 o
 -18   1   6      837.71      869.52     23.08 o
 -17   1   6     1477.02     1470.12     31.54 o
 -16   1   6     2156.29     2230.05     37.63 o
 -15   1   6     2787.86     2809.08     45.37 o
 -14   1   6     2376.15     2332.75     38.39 o
 -13   1   6     2829.44     2894.89     45.88 o
 -12   1   6     2125.40     2176.32     35.77 o
 -11   1   6     3125.56     3066.11     47.94 o
 -10   1   6      649.43      610.82     13.63 o
  -9   1   6     2899.87     2912.69     48.21 o
  -8   1   6      917.17      928.10     16.11 o
  -7   1   6       36.03       44.85      4.63 o
  -6   1   6       49.97       65.60      4.89 o
  -5   1   6     2059.74     2092.15     39.88 o
  -4   1   6      271.10      237.34      9.43 o
  -3   1   6     1408.07     1326.87     26.70 o
  -2   1   6     4861.84     5184.97     93.87 o
  -1   1   6     8050.27     8637.83    190.20 o
   0   1   6     1367.52     1196.12     26.82 o
   1   1   6     3351.73     3052.93     62.30 o
   2   1   6     8620.85     8762.92    172.49 o
   3   1   6     4941.91     5047.79    100.79 o
   4   1   6     5469.68     5786.73    104.88 o
   5   1   6     2738.91     2823.95     49.16 o
   6   1   6     3260.64     3111.67     50.41 o
   7   1   6     2302.95     2259.16     47.97 o
   8   1   6     1092.89     1004.26     25.14 o
   9   1   6      447.97      450.72     18.50 o
  10   1   6       60.56       73.20      7.27 o
  11   1   6      117.47       94.81      7.99 o
  12   1   6      630.15      576.69     21.11 o
  13   1   6     1078.82     1078.82     24.55 o
  14   1   6      141.43      147.19     10.14 o
  15   1   6       48.11       37.58     10.88 o
  16   1   6      775.31      806.26     47.66 o
  17   1   6     1191.32     1213.92     40.07 o
  18   1   6     1128.47     1150.96     54.15 o
  19   1   6      738.62      841.93     32.20 o
  20   1   6      705.69      742.22     30.76 o
  21   1   6      525.95      554.39     26.84 o
  22   1   6      362.01      398.42     24.19 o
  23   1   6      241.26      244.64     22.26 o
  24   1   6       68.40       74.15     27.15 o
  25   1   6        3.60       -6.90     16.83 o
  26   1   6        7.45      -12.57     23.27 o
  27   1   6        0.06       -4.49     17.52 o
 -29   2   6      128.37      113.81     38.71 o
 -28   2   6       55.59       45.55     46.83 o
 -27   2   6       69.39       62.64     33.66 o
 -26   2   6      354.07      449.96     46.59 o
 -25   2   6      149.08      173.34     24.26 o
 -24   2   6      752.24      743.87     45.03 o
 -23   2   6       40.59       34.40     14.98 o
 -22   2   6      207.50      221.46     17.64 o
 -21   2   6      504.18      480.20     22.55 o
 -20   2   6      515.14      522.09     20.18 o
 -19   2   6      810.48      846.56     25.76 o
 -18   2   6      423.76      428.74     16.24 o
 -17   2   6      253.43      256.12     12.95 o
 -16   2   6       28.73        5.57      7.36 o
 -15   2   6       33.17       28.38      7.31 o
 -14   2   6        8.60        4.11      5.62 o
 -13   2   6       64.86       53.69      7.78 o
 -12   2   6      787.29      794.55     22.90 o
 -11   2   6      879.90      825.58     23.00 o
 -10   2   6      423.98      410.07     15.43 o
  -9   2   6     2003.30     2057.16     49.90 o
  -8   2   6     2071.98     2081.70     50.10 o
  -7   2   6     3112.45     2838.09     65.85 o
  -6   2   6     2144.64     2043.47     40.60 o
  -5   2   6     4737.65     4497.00     83.44 o
  -4   2   6     3184.48     3246.10     67.13 o
  -3   2   6     1091.92     1127.62     34.14 o
  -2   2   6     1193.87     1244.29     49.27 o
  -1   2   6     2602.93     2752.12     65.20 o
   0   2   6     2451.56     2431.53     58.15 o
   1   2   6       93.29      117.96      9.15 o
   2   2   6      592.27      715.59     21.65 o
   3   2   6        6.42        8.17      5.57 o
   4   2   6      624.65      715.97     22.10 o
   5   2   6      879.97      820.10     18.67 o
   6   2   6     1208.24     1152.34     30.26 o
   7   2   6      445.10      418.34     14.25 o
   8   2   6     1812.75     1796.46     39.95 o
   9   2   6     2078.77     1956.84     43.36 o
  10   2   6     3343.16     3114.94     60.51 o
  11   2   6      723.33      768.80     20.85 o
  12   2   6      774.95      812.34     22.13 o
  13   2   6     1591.69     1610.95     35.72 o
  14   2   6      282.89      278.10     13.42 o
  15   2   6      261.93      224.02     13.95 o
  16   2   6      114.84       94.79     10.79 o
  17   2   6      353.13      339.36     26.08 o
  18   2   6      521.81      517.81     24.19 o
  19   2   6       16.19        4.55     12.36 o
  20   2   6        3.62      -13.17     13.17 o
  21   2   6       32.43       27.93     14.30 o
  22   2   6       90.41       39.70     22.09 o
  23   2   6       48.16       66.27     25.69 o
  24   2   6      179.37      174.93     26.53 o
  25   2   6       19.79       64.03     24.31 o
  26   2   6      120.76      153.01     27.45 o
  27   2   6      105.48      143.20     34.25 o
 -28   3   6      130.50      -52.53     52.53 o
 -27   3   6        8.52       72.73     57.84 o
 -26   3   6       60.34      119.68     60.33 o
 -25   3   6        8.75       -5.94     24.58 o
 -24   3   6       35.78       23.76     23.16 o
 -23   3   6       46.17       40.62     30.17 o
 -22   3   6       10.65       22.55     21.38 o
 -21   3   6       32.75       65.85     21.69 o
 -20   3   6      163.04      180.31     24.09 o
 -19   3   6        3.47      -19.86     21.85 o
 -18   3   6       62.53       95.51     25.24 o
 -17   3   6      300.50      350.18     33.66 o
 -16   3   6     1097.21     1096.96     54.57 o
 -15   3   6      718.92      760.34     43.42 o
 -14   3   6      273.37      276.52     28.44 o
 -13   3   6      626.06      614.58     45.35 o
 -12   3   6       83.69       86.22     20.00 o
 -11   3   6      348.73      370.62     29.64 o
 -10   3   6       89.42       93.56     12.07 o
  -9   3   6      221.94      254.18     15.81 o
  -8   3   6      173.13      163.51     13.27 o
  -7   3   6       30.65       29.01      9.82 o
  -6   3   6       43.44       57.48     10.20 o
  -5   3   6      203.13      243.42     15.60 o
  -4   3   6      164.75      233.79     16.21 o
  -3   3   6     1491.96     1372.10     45.23 o
  -2   3   6     1988.07     2044.19     59.23 o
  -1   3   6      738.44      731.03     25.46 o
   0   3   6      270.33      303.86     15.26 o
   1   3   6      385.24      386.13     17.13 o
   2   3   6      396.92      380.65     22.22 o
   3   3   6     1021.76      898.22     57.32 o
   4   3   6     1041.88      892.74     71.54 o
   5   3   6      443.01      447.34     22.52 o
   6   3   6      944.89      863.76     32.32 o
   7   3   6      393.80      398.71     31.83 o
   8   3   6      608.59      617.93     27.08 o
   9   3   6       52.15       51.44     11.62 o
  10   3   6        9.42       20.45     11.66 o
  11   3   6      191.10      191.57     20.51 o
  12   3   6       11.54        1.38     12.33 o
  13   3   6        3.16       -4.47     11.17 o
  14   3   6       71.45       94.77     13.90 o
  15   3   6      299.71      305.25     18.97 o
  16   3   6       53.70       67.31     14.32 o
  17   3   6      135.14      134.35     16.32 o
  18   3   6       21.36       19.44     14.26 o
  19   3   6       22.93        6.29     14.66 o
  20   3   6      155.00      150.47     25.30 o
  21   3   6      196.60      178.50     26.69 o
  22   3   6      403.38      372.56     42.04 o
  23   3   6       16.47      -20.12     28.76 o
  24   3   6        7.30       16.64     30.80 o
  25   3   6       59.34       64.32     33.86 o
 -26   4   6        0.32       33.83     32.45 o
 -25   4   6       26.36       37.30     32.24 o
 -24   4   6       12.67       68.78     31.43 o
 -23   4   6       22.41       25.83     23.82 o
 -22   4   6        7.13       28.29     34.50 o
 -21   4   6      125.08      143.40     25.99 o
 -20   4   6       64.13      111.40     24.52 o
 -19   4   6      336.95      385.03     31.15 o
 -18   4   6        9.74        3.98     19.08 o
 -17   4   6       12.78       59.28     25.35 o
 -16   4   6        6.07        6.55     22.41 o
 -15   4   6        1.97      -10.64     21.57 o
 -14   4   6      164.33      155.96     26.85 o
 -13   4   6       61.89       47.65     22.14 o
 -12   4   6       26.31       49.24     21.35 o
 -11   4   6       39.76        4.24     15.25 o
 -10   4   6       35.75       50.23     18.74 o
  -9   4   6      133.34      146.60     15.16 o
  -8   4   6      364.83      340.75     19.03 o
  -7   4   6       70.81       41.45     11.82 o
  -6   4   6       76.36       91.92     12.85 o
  -5   4   6       78.81       94.75     12.71 o
  -4   4   6      323.21      351.26     18.82 o
  -3   4   6      244.74      272.94     16.23 o
  -2   4   6      329.10      329.17     17.42 o
  -1   4   6      164.55      167.68     13.71 o
   0   4   6        1.41        6.29      9.97 o
   1   4   6      295.16      313.29     17.57 o
   2   4   6       39.68       33.28     10.82 o
   3   4   6      175.01      184.30     17.03 o
   4   4   6       43.63       49.77     15.54 o
   5   4   6      180.96      145.76     16.91 o
   6   4   6        0.68      -11.83     12.47 o
   7   4   6        9.32       27.32     14.17 o
   8   4   6        5.01       26.07     14.72 o
   9   4   6        0.23       -6.82     14.16 o
  10   4   6        0.74      -14.72     14.72 o
  11   4   6      295.39      276.44     37.05 o
  12   4   6      116.54      104.92     19.80 o
  13   4   6        5.91      -11.75     17.00 o
  14   4   6      184.15      213.93     23.71 o
  15   4   6       26.43       -7.85     18.13 o
  16   4   6        2.97        2.67     18.93 o
  17   4   6       12.03       26.60     20.15 o
  18   4   6       57.46       40.10     21.03 o
  19   4   6       94.11      115.40     23.47 o
  20   4   6       17.44        7.54     20.77 o
  21   4   6       46.76       67.83     23.30 o
  22   4   6       19.52       51.81     49.11 o
  23   4   6        0.20      -46.02     46.02 o
  24   4   6        1.47       43.32     51.31 o
 -24   5   6       57.10       49.87     35.14 o
 -23   5   6       12.26       70.31     34.72 o
 -22   5   6        5.84      -30.15     30.15 o
 -21   5   6       36.78       66.81     47.05 o
 -20   5   6      166.00      150.67     25.84 o
 -19   5   6       38.79       43.21     22.79 o
 -18   5   6      165.55      162.72     25.17 o
 -17   5   6        9.95       18.94     20.17 o
 -16   5   6       43.90       38.23     20.19 o
 -15   5   6        1.65       15.67     18.51 o
 -14   5   6      233.90      269.55     33.85 o
 -13   5   6        7.44       29.43     24.32 o
 -12   5   6      173.10      162.38     28.90 o
 -11   5   6       11.07       -5.31     17.59 o
 -10   5   6       35.06       39.97     18.40 o
  -9   5   6      100.64      101.05     19.47 o
  -8   5   6       14.37        6.23     16.28 o
  -7   5   6      177.08      173.08     16.99 o
  -6   5   6        4.73        6.56     12.88 o
  -5   5   6       34.38       30.57     13.50 o
  -4   5   6      413.78      464.51     47.21 o
  -3   5   6        9.12        9.31     11.98 o
  -2   5   6      162.06      171.51     15.80 o
  -1   5   6       33.39       37.23     12.57 o
   0   5   6       56.06       43.09     12.83 o
   1   5   6      218.64      200.66     19.02 o
   2   5   6       20.06       34.46     14.75 o
   3   5   6      277.68      276.83     42.40 o
   4   5   6      322.23      404.46     26.06 o
   5   5   6       96.81      103.93     18.47 o
   6   5   6       23.18       12.94     16.23 o
   7   5   6      405.93      392.31     27.46 o
   8   5   6        2.51       -8.80     16.67 o
   9   5   6       11.84      -16.71     16.71 o
  10   5   6      245.20      217.70     24.66 o
  11   5   6       47.05       27.83     19.66 o
  12   5   6       46.18       31.03     20.13 o
  13   5   6        2.97        7.04     20.07 o
  14   5   6       42.13       66.15     22.45 o
  15   5   6       87.31       75.85     22.87 o
  16   5   6       23.21       31.09     22.41 o
  17   5   6      143.96      153.21     40.80 o
  18   5   6       17.72       36.22     39.76 o
  19   5   6       13.56       14.47     22.51 o
  20   5   6        3.57        2.32     22.66 o
  21   5   6       10.66       25.54     24.83 o
 -20   6   6       55.98       87.02     36.09 o
 -19   6   6       25.78       30.03     32.80 o
 -18   6   6       63.34       43.47     33.34 o
 -17   6   6       37.75       28.63     32.46 o
 -16   6   6       18.84        6.38     20.63 o
 -15   6   6       50.45       31.70     20.99 o
 -14   6   6       91.04       74.57     26.26 o
 -13   6   6        8.74        1.11     19.08 o
 -12   6   6        5.57       -1.53     18.65 o
 -11   6   6      177.35      167.46     19.59 o
 -10   6   6      220.53      255.38     25.13 o
  -9   6   6      138.77      156.28     29.06 o
  -8   6   6      244.67      223.91     26.10 o
  -7   6   6      280.30      255.78     26.42 o
  -6   6   6      526.74      553.25     34.15 o
  -5   6   6       57.28       21.79     15.81 o
  -4   6   6       34.40       33.38     15.96 o
  -3   6   6       12.47      -12.12     12.64 o
  -2   6   6      140.62      150.81     16.10 o
  -1   6   6       95.07       91.71     19.57 o
   0   6   6       71.84       73.24     18.15 o
   1   6   6       29.33       46.55     17.54 o
   2   6   6       80.08      100.55     25.82 o
   3   6   6       69.29       69.20     19.04 o
   4   6   6       53.67       63.38     19.57 o
   5   6   6      122.43      145.63     22.22 o
   6   6   6      191.00      222.43     25.67 o
   7   6   6      485.14      468.91     45.46 o
   8   6   6      298.98      299.10     28.31 o
   9   6   6       59.32       89.06     26.05 o
  10   6   6       15.01      -21.86     24.96 o
  11   6   6       74.13       85.09     23.61 o
  12   6   6      189.40      201.62     27.15 o
  13   6   6       17.13       38.77     23.32 o
  14   6   6        0.59       17.56     23.99 o
  15   6   6       14.52       29.49     26.18 o
  16   6   6        5.61      -22.48     23.59 o
  17   6   6        1.37       18.76     24.81 o
  18   6   6        0.56       18.44     25.26 o
 -16   7   6       67.17       52.33     35.57 o
 -15   7   6      143.12       93.02     36.16 o
 -14   7   6      108.53      115.93     36.52 o
 -13   7   6       21.69       -1.75     32.23 o
 -12   7   6       45.85       50.15     40.71 o
 -11   7   6      394.62      316.56     40.77 o
 -10   7   6      483.58      406.83     34.24 o
  -9   7   6        8.34       -9.44     23.10 o
  -8   7   6       32.20       73.61     24.77 o
  -7   7   6        8.13      -22.31     22.31 o
  -6   7   6       56.26       53.35     23.55 o
  -5   7   6       18.60        9.45     22.36 o
  -4   7   6        3.42      -24.94     24.94 o
  -3   7   6       60.36       83.66     28.62 o
  -2   7   6      201.00      237.43     21.88 o
  -1   7   6      212.00      209.48     21.11 o
   0   7   6      120.53      116.49     19.39 o
   1   7   6      108.42      128.06     22.49 o
   2   7   6      364.71      388.73     48.39 o
   3   7   6      359.01      345.72     28.87 o
   4   7   6      329.37      335.63     29.26 o
   5   7   6       76.69       40.04     22.19 o
   6   7   6        2.68       10.98     21.63 o
   7   7   6       72.89      103.77     24.86 o
   8   7   6        1.48      -15.47     21.99 o
   9   7   6        2.02       44.12     23.77 o
  10   7   6        0.17       -3.78     23.70 o
  11   7   6       43.96       26.60     24.67 o
  12   7   6       23.98       37.34     25.50 o
  13   7   6       48.60       79.67     27.02 o
  -6   8   6      156.92      148.24     34.22 o
  -5   8   6       58.15       81.10     47.67 o
  -4   8   6      111.06       80.10     31.66 o
  -3   8   6      154.08      158.27     33.82 o
  -2   8   6       18.17       12.23     39.82 o
  -1   8   6       50.61        2.51     29.26 o
   0   8   6       83.38       33.91     30.62 o
   1   8   6        3.61       49.19     33.49 o
   2   8   6        0.23        8.85     19.71 o
   3   8   6        0.42       14.94     20.16 o
   4   8   6       19.43       -6.09     38.06 o
 -29   1   7       19.80       16.63     14.15 o
 -28   1   7       96.43       83.22     15.49 o
 -27   1   7       95.85      104.44     15.77 o
 -26   1   7        7.82       -1.32     13.46 o
 -25   1   7        7.40       24.85     17.36 o
 -24   1   7       32.39       20.85     13.15 o
 -23   1   7        2.97       14.72     11.70 o
 -22   1   7      176.24      188.37     13.43 o
 -21   1   7      117.49      127.85     13.95 o
 -20   1   7      116.55      109.78     11.38 o
 -19   1   7       88.06       98.95     11.26 o
 -18   1   7      489.45      482.33     17.05 o
 -17   1   7        2.07        5.53      7.49 o
 -16   1   7       26.14        8.86      7.15 o
 -15   1   7      270.38      290.04     10.71 o
 -14   1   7        3.51        6.52      5.80 o
 -13   1   7      845.33      828.51     18.47 o
 -12   1   7       21.14       15.58      5.04 o
 -11   1   7      201.00      200.38      7.61 o
 -10   1   7     2221.56     2185.26     35.51 o
  -9   1   7      148.94      153.06      7.06 o
  -8   1   7       75.74       55.56      5.11 o
  -7   1   7      854.69      765.80     18.65 o
  -6   1   7      347.11      317.49     22.64 o
  -5   1   7        3.30       -2.79      3.41 o
  -4   1   7      521.98      633.81     15.94 o
  -3   1   7      707.80      747.18     19.39 o
  -2   1   7       32.67       17.62      5.21 o
  -1   1   7      915.10      971.93     25.90 o
   0   1   7      384.96      499.65     15.36 o
   1   1   7       26.35       51.70      5.95 o
   2   1   7      399.87      417.40     13.50 o
   3   1   7      962.72      940.19     20.58 o
   4   1   7      236.99      217.82      7.99 o
   5   1   7      350.69      414.67     13.04 o
   6   1   7      204.70      224.65     10.70 o
   7   1   7      307.42      337.22     12.03 o
   8   1   7      549.39      579.94     15.27 o
   9   1   7      410.44      414.45     14.11 o
  10   1   7      582.98      596.70     22.01 o
  11   1   7      330.83      348.16     13.55 o
  12   1   7        9.15       13.63      7.99 o
  13   1   7      216.12      215.47     11.39 o
  14   1   7       27.51       11.33     12.45 o
  15   1   7      168.50      166.61     14.28 o
  16   1   7      255.26      216.62     17.36 o
  17   1   7       34.72        4.80     21.74 o
  18   1   7        5.25        0.54     13.92 o
  19   1   7      108.37      123.19     17.25 o
  20   1   7       32.49       48.50     16.27 o
  21   1   7      122.79      110.63     17.90 o
  22   1   7        2.84       20.48     16.77 o
  23   1   7       39.49       28.40     21.37 o
  24   1   7       60.78       69.03     18.10 o
  25   1   7        1.05        4.13     17.09 o
  26   1   7       55.74       53.39     18.30 o
  27   1   7       25.07       41.23     34.18 o
 -28   2   7        0.99      -17.97     31.09 o
 -27   2   7       35.86       29.86     58.97 o
 -26   2   7       21.47      -17.81     17.81 o
 -25   2   7       17.12       24.93     24.99 o
 -24   2   7       75.39       67.27     16.36 o
 -23   2   7        3.25       27.58     15.00 o
 -22   2   7      227.58      219.30     17.78 o
 -21   2   7      170.82      186.95     17.95 o
 -20   2   7      425.24      436.53     23.32 o
 -19   2   7     1027.09     1023.33     29.28 o
 -18   2   7      369.08      375.31     16.87 o
 -17   2   7      794.36      757.97     23.55 o
 -16   2   7      548.62      585.53     32.29 o
 -15   2   7      406.19      387.11     17.10 o
 -14   2   7      524.60      514.21     16.16 o
 -13   2   7      479.28      497.33     15.79 o
 -12   2   7        3.53        0.03      7.68 o
 -11   2   7        5.22        5.40      7.29 o
 -10   2   7        1.53        1.83      6.45 o
  -9   2   7      903.89      898.32     22.33 o
  -8   2   7      377.09      414.04     29.88 o
  -7   2   7       22.88       14.84      3.76 o
  -6   2   7     2618.33     2526.64     49.56 o
  -5   2   7     1899.70     1830.81     37.27 o
  -4   2   7     2055.90     2037.34     48.04 o
  -3   2   7     3092.24     3101.88     64.72 o
  -2   2   7     2019.87     2024.15     43.92 o
  -1   2   7     1353.48     1398.47     36.17 o
   0   2   7     1339.07     1353.10     34.52 o
   1   2   7      983.16      951.38     27.87 o
   2   2   7     1169.92     1112.46     29.18 o
   3   2   7      196.49      198.99      8.60 o
   4   2   7      299.65      297.98     10.73 o
   5   2   7      514.44      510.41     15.73 o
   6   2   7      111.65      126.63      7.07 o
   7   2   7        1.58       -0.05      5.43 o
   8   2   7       94.61       89.57      8.29 o
   9   2   7      664.17      701.04     20.59 o
  10   2   7       10.52       16.73      7.60 o
  11   2   7      149.26      176.25     11.27 o
  12   2   7     2206.45     2048.98     48.62 o
  13   2   7     1300.20     1234.28     32.08 o
  14   2   7      662.74      648.27     22.42 o
  15   2   7      493.40      490.51     18.68 o
  16   2   7       60.73       72.85     11.50 o
  17   2   7       88.15       79.09     13.62 o
  18   2   7      185.55      186.79     20.01 o
  19   2   7      344.83      304.05     35.97 o
  20   2   7       16.27       17.26     12.75 o
  21   2   7        0.75      -12.24     12.24 o
  22   2   7       23.87       39.14     24.09 o
  23   2   7        0.63      -21.34     21.34 o
  24   2   7        2.33        7.29     23.10 o
  25   2   7        7.20       28.44     24.69 o
  26   2   7       79.50       52.24     27.55 o
 -27   3   7       20.75      137.93     61.18 o
 -26   3   7      135.08      157.84     62.44 o
 -25   3   7      360.41      384.61     36.94 o
 -24   3   7       25.66       19.56     24.26 o
 -23   3   7      427.93      427.09     39.83 o
 -22   3   7      330.20      373.35     43.17 o
 -21   3   7      108.98       77.64     23.03 o
 -20   3   7       32.75       70.12     27.06 o
 -19   3   7       35.28        8.16     39.40 o
 -18   3   7       20.94       -1.06     22.37 o
 -17   3   7       84.54       96.52     52.98 o
 -16   3   7      605.41      593.76     76.70 o
 -15   3   7      452.26      446.84     35.47 o
 -14   3   7      283.93      318.07     30.16 o
 -13   3   7     1792.96     1652.16     67.80 o
 -12   3   7     1305.74     1386.74     40.14 o
 -11   3   7      771.97      778.43     28.01 o
 -10   3   7     1853.63     1725.62     46.68 o
  -9   3   7     2205.42     2186.07     57.01 o
  -8   3   7      716.79      671.02     24.79 o
  -7   3   7     1815.53     1708.15     45.45 o
  -6   3   7     1582.93     1507.06     41.28 o
  -5   3   7     1258.21     1228.97     62.51 o
  -4   3   7     2758.20     2687.92     75.73 o
  -3   3   7      155.15      159.93     14.89 o
  -2   3   7      505.24      508.32     23.54 o
  -1   3   7       53.60       46.83     11.50 o
   0   3   7      186.52      169.93     12.89 o
   1   3   7      472.43      451.50     19.26 o
   2   3   7     1377.76     1346.41     36.94 o
   3   3   7      749.43      730.06     25.38 o
   4   3   7     1959.48     2075.72     52.46 o
   5   3   7     3083.99     3054.31     85.28 o
   6   3   7     1380.54     1335.08     43.88 o
   7   3   7      285.67      341.09     21.22 o
   8   3   7     2244.65     2197.01     65.64 o
   9   3   7     2393.31     2358.34     70.08 o
  10   3   7      361.52      392.75     24.59 o
  11   3   7     1070.10      997.73     41.19 o
  12   3   7      148.25      181.65     19.83 o
  13   3   7       30.39       31.19     16.16 o
  14   3   7       33.71       35.71     16.88 o
  15   3   7       84.30       78.82     18.57 o
  16   3   7      120.64      136.99     20.85 o
  17   3   7      161.00      142.73     18.74 o
  18   3   7       80.21       79.81     17.83 o
  19   3   7      111.34       86.51     39.21 o
  20   3   7      147.93      172.43     32.01 o
  21   3   7       94.77       67.43     44.14 o
  22   3   7      400.98      365.77     61.81 o
  23   3   7      280.50      294.26     60.11 o
  24   3   7       35.06      -33.92     47.08 o
  25   3   7      126.76      194.53     58.85 o
 -26   4   7       22.90       41.16     64.08 o
 -25   4   7       34.24       65.15     34.82 o
 -24   4   7      232.53      283.69     60.90 o
 -23   4   7        5.95       38.53     24.89 o
 -22   4   7       23.76       22.61     23.91 o
 -21   4   7      565.92      561.27     62.74 o
 -20   4   7      455.80      469.36     35.22 o
 -19   4   7     1151.28     1269.35     53.52 o
 -18   4   7      680.26      688.42     49.01 o
 -17   4   7      565.72      565.15     43.82 o
 -16   4   7      499.86      554.21     51.11 o
 -15   4   7      433.22      397.98     36.56 o
 -14   4   7      654.99      712.38     46.56 o
 -13   4   7      449.84      424.18     35.76 o
 -12   4   7        5.82       13.54     16.88 o
 -11   4   7       90.11       98.40     19.56 o
 -10   4   7       42.00       36.05     13.46 o
  -9   4   7      114.56      103.46     14.53 o
  -8   4   7        6.02       14.44     12.13 o
  -7   4   7     1328.97     1260.40     38.14 o
  -6   4   7     1265.64     1186.86     36.62 o
  -5   4   7      838.65      797.29     28.57 o
  -4   4   7     1070.41      985.64     44.93 o
  -3   4   7     1653.01     1576.02     50.86 o
  -2   4   7     3066.58     2844.69     81.62 o
  -1   4   7     2740.84     2694.16     66.91 o
   0   4   7     3177.54     3190.86     77.48 o
   1   4   7      718.78      733.99     26.62 o
   2   4   7      345.61      332.65     20.53 o
   3   4   7      428.30      451.16     26.06 o
   4   4   7      841.66      823.07     33.32 o
   5   4   7      226.06      237.80     19.75 o
   6   4   7        2.81        7.85     13.56 o
   7   4   7      113.55       93.29     16.77 o
   8   4   7      114.77      101.20     17.54 o
   9   4   7      248.94      242.00     22.38 o
  10   4   7      496.78      510.67     34.94 o
  11   4   7      507.10      525.75     72.64 o
  12   4   7      875.51      833.01     39.07 o
  13   4   7     1129.78     1020.41     45.15 o
  14   4   7      300.32      347.05     30.37 o
  15   4   7      541.85      499.52     32.79 o
  16   4   7      336.29      343.06     29.01 o
  17   4   7      425.63      406.21     32.92 o
  18   4   7      574.21      633.90     37.32 o
  19   4   7       57.93       93.97     22.98 o
  20   4   7       28.11        0.99     20.91 o
  21   4   7       67.09      111.07     52.22 o
  22   4   7       15.78        4.65     46.93 o
  23   4   7        1.46       33.31     51.58 o
 -23   5   7      244.36      141.99     38.43 o
 -22   5   7       17.28       -8.01     42.09 o
 -21   5   7       10.55       -5.41     30.22 o
 -20   5   7        8.74       28.36     31.13 o
 -19   5   7      184.53      169.66     27.74 o
 -18   5   7        6.05       68.87     23.22 o
 -17   5   7       56.59       94.19     23.17 o
 -16   5   7      109.90      136.07     31.67 o
 -15   5   7      396.73      429.49     43.66 o
 -14   5   7      320.59      368.83     37.32 o
 -13   5   7      510.10      465.05     40.91 o
 -12   5   7      119.51      148.24     23.13 o
 -11   5   7     1322.07     1326.98     50.94 o
 -10   5   7     1104.63     1136.45     46.48 o
  -9   5   7      747.26      704.75     36.53 o
  -8   5   7      910.54      880.65     33.53 o
  -7   5   7      452.17      426.17     23.61 o
  -6   5   7      983.54      903.00     32.94 o
  -5   5   7      413.09      399.29     22.77 o
  -4   5   7      422.85      430.31     29.32 o
  -3   5   7       14.19        8.04     15.89 o
  -2   5   7        1.74       -4.98     12.03 o
  -1   5   7        1.11      -11.89     11.89 o
   0   5   7        4.53       16.32     12.63 o
   1   5   7      183.85      186.38     19.60 o
   2   5   7      845.40      793.85     35.05 o
   3   5   7      545.16      648.39     54.58 o
   4   5   7      803.10      776.55     44.91 o
   5   5   7      341.12      335.78     25.72 o
   6   5   7      881.23      826.77     46.40 o
   7   5   7     1384.82     1347.21     53.67 o
   8   5   7      842.00      871.31     40.76 o
   9   5   7      483.05      422.03     30.96 o
  10   5   7      491.62      502.57     34.76 o
  11   5   7      349.74      290.05     27.81 o
  12   5   7       52.40       39.35     24.30 o
  13   5   7      212.94      230.87     30.14 o
  14   5   7      110.73       83.49     23.68 o
  15   5   7        3.86      -21.17     21.17 o
  16   5   7       82.30       70.94     23.97 o
  17   5   7       39.10        0.53     27.05 o
  18   5   7        2.98       14.83     23.32 o
  19   5   7       68.67       42.36     29.90 o
  20   5   7       92.65       83.86     35.43 o
  21   5   7      122.16      139.80     26.92 o
 -20   6   7      189.84      182.30    107.30 o
 -19   6   7       76.36      102.68     35.84 o
 -18   6   7       35.43       29.04     32.38 o
 -17   6   7      285.36      299.70     40.27 o
 -16   6   7       34.18       22.51     30.72 o
 -15   6   7      934.10     1008.67     99.93 o
 -14   6   7       48.90       66.02     22.35 o
 -13   6   7        8.37       -0.44     19.63 o
 -12   6   7      290.54      272.63     40.05 o
 -11   6   7        9.92       -9.52     21.40 o
 -10   6   7        5.01       18.88     21.41 o
  -9   6   7        0.19      -19.14     19.91 o
  -8   6   7        1.15       -4.23     20.18 o
  -7   6   7      213.15      192.75     25.11 o
  -6   6   7      335.61      323.72     30.20 o
  -5   6   7      471.23      456.95     26.44 o
  -4   6   7      133.13      106.22     18.51 o
  -3   6   7       85.04      100.15     18.45 o
  -2   6   7      871.73      816.69     32.64 o
  -1   6   7      453.09      483.51     29.63 o
   0   6   7      562.33      524.53     37.78 o
   1   6   7      200.65      214.13     25.63 o
   2   6   7      439.36      450.61     40.65 o
   3   6   7      530.44      509.67     36.50 o
   4   6   7       95.10      107.41     22.96 o
   5   6   7       72.25       78.30     21.23 o
   6   6   7      116.48      106.51     22.36 o
   7   6   7        7.34       20.06     20.26 o
   8   6   7      156.56      145.66     24.37 o
   9   6   7        4.99       28.30     21.45 o
  10   6   7        6.06      -13.30     21.06 o
  11   6   7       73.08      126.51     25.24 o
  12   6   7       83.67       72.18     25.04 o
  13   6   7       81.82      121.27     26.78 o
  14   6   7      237.17      215.92     38.02 o
  15   6   7      162.04      191.26     37.45 o
  16   6   7      146.55      143.99     28.65 o
  17   6   7      227.41      175.80     29.70 o
 -15   7   7       10.71       32.63     33.95 o
 -14   7   7       23.71      -26.98     31.71 o
 -13   7   7       63.33       42.44     33.33 o
 -12   7   7       25.60       19.10     32.85 o
 -11   7   7      240.05      227.49     35.07 o
 -10   7   7       10.80       13.95     24.55 o
  -9   7   7      285.92      195.38     30.89 o
  -8   7   7      441.48      372.27     33.58 o
  -7   7   7       11.41       16.79     23.89 o
  -6   7   7       21.57       37.88     29.24 o
  -5   7   7       23.43       14.48     27.10 o
  -4   7   7       68.05       60.27     28.69 o
  -3   7   7       22.08        8.30     34.86 o
  -2   7   7      119.27      143.09     24.11 o
  -1   7   7       13.57       18.36     17.60 o
   0   7   7        2.36       -3.84     17.33 o
   1   7   7       24.21       25.09     21.74 o
   2   7   7       89.53      103.14     23.16 o
   3   7   7        6.89       30.72     20.88 o
   4   7   7      156.24      112.12     28.60 o
   5   7   7       26.54       35.33     22.55 o
   6   7   7      108.38      132.65     25.92 o
   7   7   7      204.33      149.84     26.55 o
   8   7   7       30.30       43.39     24.51 o
   9   7   7      161.06      175.41     28.67 o
  10   7   7      163.77      162.01     28.72 o
  11   7   7        8.84        6.40     24.85 o
  12   7   7        3.75       35.91     33.09 o
  -3   8   7       21.85       14.19     30.19 o
  -2   8   7       17.64       30.82     30.87 o
  -1   8   7        1.87       40.88     32.25 o
   0   8   7       89.02      128.44     34.21 o
 -29   0   8      139.38      188.39     35.00 o
 -28   0   8      154.05      133.73     25.69 o
 -27   0   8      467.81      504.13     36.57 o
 -26   0   8      214.07      201.02     23.50 o
 -25   0   8      243.80      260.95     24.75 o
 -24   0   8       15.12       21.25     18.17 o
 -23   0   8        1.29       -8.51     17.13 o
 -22   0   8       42.75       40.39     17.29 o
 -21   0   8       10.19       -4.90     15.49 o
 -20   0   8      201.77      190.13     17.42 o
 -19   0   8      387.76      329.98     20.02 o
 -18   0   8      314.31      285.29     18.55 o
 -17   0   8     3070.38     3093.83     68.47 o
 -16   0   8       44.98       34.33      9.93 o
 -15   0   8     2751.52     2689.39     59.72 o
 -14   0   8     4890.67     4914.34    101.58 o
 -13   0   8      730.00      755.25     23.00 o
 -12   0   8     6025.52     5898.58    119.52 o
 -11   0   8     2378.10     2344.93     51.32 o
 -10   0   8     1659.70     1638.44     37.48 o
  -9   0   8     1105.32     1129.40     27.55 o
  -8   0   8     2302.32     2379.90     50.74 o
  -7   0   8      371.89      359.79     14.55 o
  -6   0   8     1079.31     1153.62     27.14 o
  -5   0   8      498.98      277.41     26.27 o
  -4   0   8       75.99       71.16     25.57 o
  -3   0   8       12.39       12.71      7.89 o
  -2   0   8     4531.70     4532.57    102.59 o
  -1   0   8      989.50      949.18     29.39 o
   0   0   8     2463.30     2620.45     70.02 o
   1   0   8     5192.77     5676.76    145.10 o
   2   0   8     4329.11     4184.91    108.57 o
   3   0   8     4828.02     4748.53    122.48 o
   4   0   8     7697.71     7758.86    196.88 o
   5   0   8     4728.85     4783.09    129.52 o
   6   0   8     2322.75     2383.23     65.45 o
   7   0   8     2249.84     2389.51     83.84 o
   8   0   8     1091.54     1251.53     56.08 o
   9   0   8      119.42      107.18     12.78 o
  10   0   8     2520.21     2536.69     70.75 o
  11   0   8      225.95      125.57     17.60 o
  12   0   8      125.22       89.24     17.48 o
  13   0   8      305.44      290.94     24.39 o
  14   0   8       28.37       23.15     17.15 o
  15   0   8      643.91      677.56     38.51 o
  16   0   8      805.04      848.28     45.16 o
  17   0   8      667.16      732.84     43.22 o
  18   0   8      520.65      516.03     36.33 o
  19   0   8     1133.38     1209.82     56.68 o
  20   0   8      487.18      498.64     73.54 o
  21   0   8       96.57      104.80     25.89 o
  22   0   8      527.97      535.74     39.88 o
  23   0   8       47.04       93.42     26.86 o
  24   0   8       96.50      132.59     29.04 o
  25   0   8       52.95       26.85     26.34 o
  26   0   8       13.42       57.53     34.84 o
 -29   1   8       14.73       17.02     14.09 o
 -28   1   8       67.49       56.26     14.92 o
 -27   1   8       44.47       66.58     15.23 o
 -26   1   8      160.00      175.21     19.21 o
 -25   1   8      313.87      328.60     24.01 o
 -24   1   8      533.27      530.53     32.44 o
 -23   1   8      754.39      842.12     67.89 o
 -22   1   8      273.01      266.56     19.74 o
 -21   1   8     1316.35     1373.47     35.93 o
 -20   1   8      347.31      367.10     17.38 o
 -19   1   8      828.04      851.32     25.83 o
 -18   1   8      929.77      915.50     26.22 o
 -17   1   8       69.19       77.95     10.69 o
 -16   1   8      287.65      334.14     12.86 o
 -15   1   8      115.98      109.72      8.64 o
 -14   1   8       20.80       23.06      6.39 o
 -13   1   8      122.15      108.13      7.58 o
 -12   1   8      540.44      599.19     14.82 o
 -11   1   8     1225.84     1056.19     20.42 o
 -10   1   8     4433.04     4178.51     64.11 o
  -9   1   8     2451.40     2384.22     40.93 o
  -8   1   8     3881.26     3623.35     63.54 o
  -7   1   8     1190.65     1192.91     26.06 o
  -6   1   8     4143.40     3975.63     74.00 o
  -5   1   8     2714.82     2436.03     46.83 o
  -4   1   8     3614.68     3395.88     59.12 o
  -3   1   8     3013.27     2953.86     61.20 o
  -2   1   8     1867.36     1767.17     38.58 o
  -1   1   8     1880.72     1796.37     39.18 o
   0   1   8     2888.31     2913.05     55.29 o
   1   1   8     1186.77     1184.76     25.53 o
   2   1   8        9.24       33.34      5.81 o
   3   1   8     1249.70     1187.58     30.49 o
   4   1   8     1353.73     1301.42     39.48 o
   5   1   8     1624.99     1608.50     32.08 o
   6   1   8      178.49      171.28      8.38 o
   7   1   8     1522.18     1565.03     30.32 o
   8   1   8     2433.99     2487.20     45.23 o
   9   1   8     2057.48     2077.69     42.23 o
  10   1   8      772.29      785.50     23.30 o
  11   1   8     1079.98     1144.49     30.14 o
  12   1   8      461.05      480.18     18.71 o
  13   1   8     1739.51     1892.07     44.58 o
  14   1   8     1989.04     2012.20     53.25 o
  15   1   8      994.97      916.03     32.35 o
  16   1   8      270.02      249.99     20.16 o
  17   1   8       51.75       71.54     15.26 o
  18   1   8      282.63      245.13     36.12 o
  19   1   8        5.03      -14.63     14.99 o
  20   1   8       16.51       34.22     17.63 o
  21   1   8       12.55        1.68     16.14 o
  22   1   8      118.34      132.09     19.25 o
  23   1   8      130.96      188.42     20.37 o
  24   1   8       16.30       -6.43     23.92 o
  25   1   8        6.92        0.92     17.24 o
  26   1   8      105.07      128.50     19.72 o
 -28   2   8       27.12       88.34     35.03 o
 -27   2   8      253.20      294.99     25.95 o
 -26   2   8       16.35       53.83     19.23 o
 -25   2   8       38.38       23.84     18.49 o
 -24   2   8        2.62      -14.81     14.81 o
 -23   2   8      111.12      100.99     17.11 o
 -22   2   8      101.67       93.46     16.76 o
 -21   2   8      313.57      269.97     20.15 o
 -20   2   8      169.58      171.79     17.02 o
 -19   2   8      230.49      221.71     23.94 o
 -18   2   8      276.75      279.49     18.02 o
 -17   2   8      781.49      803.74     24.59 o
 -16   2   8      381.80      416.32     16.94 o
 -15   2   8      441.09      441.97     15.71 o
 -14   2   8      901.29      862.57     22.61 o
 -13   2   8     1759.45     1731.13     36.75 o
 -12   2   8     1335.85     1309.46     29.36 o
 -11   2   8      999.92      971.54     23.25 o
 -10   2   8     1791.20     1808.25     32.79 o
  -9   2   8      948.38      969.79     22.50 o
  -8   2   8     1411.17     1362.04     30.30 o
  -7   2   8      667.66      629.27     18.05 o
  -6   2   8        3.76       41.06     19.86 o
  -5   2   8      178.41      180.86      9.44 o
  -4   2   8      127.38      120.15      8.60 o
  -3   2   8       11.75       -0.43      6.03 o
  -2   2   8     1779.67     1729.85     38.85 o
  -1   2   8       42.79       35.28     10.70 o
   0   2   8     2452.53     2378.40     56.95 o
   1   2   8     2655.23     2591.87     54.09 o
   2   2   8      895.40      836.80     19.33 o
   3   2   8     2482.69     2271.10     44.13 o
   4   2   8     2107.54     1851.74     42.82 o
   5   2   8     2394.45     2146.96     53.35 o
   6   2   8      652.82      614.39     20.13 o
   7   2   8     1273.38     1266.91     34.42 o
   8   2   8      261.85      279.18     14.15 o
   9   2   8      169.74      155.23     13.08 o
  10   2   8       99.81       93.40     10.73 o
  11   2   8       16.26        3.87      8.54 o
  12   2   8       28.59       25.01      9.43 o
  13   2   8       46.62       48.68     10.31 o
  14   2   8        2.38        2.01     11.13 o
  15   2   8      109.29      131.58     14.01 o
  16   2   8      208.62      200.18     19.89 o
  17   2   8      501.83      497.25     27.41 o
  18   2   8      663.11      607.09     38.77 o
  19   2   8      199.64      204.54     19.26 o
  20   2   8      141.26      140.07     17.06 o
  21   2   8      196.03      198.95     35.13 o
  22   2   8       90.06       89.69     24.64 o
  23   2   8       19.86       -1.97     23.37 o
  24   2   8       67.60       61.39     25.23 o
  25   2   8      126.95      106.07     27.40 o
 -27   3   8       19.44      -27.96     54.43 o
 -26   3   8        3.81       18.76     31.93 o
 -25   3   8      141.08      153.31     48.34 o
 -24   3   8       42.35       59.93     38.64 o
 -23   3   8      371.05      508.43     47.72 o
 -22   3   8      108.64      109.20     25.68 o
 -21   3   8      108.50      118.38     31.17 o
 -20   3   8      124.00      147.97     30.68 o
 -19   3   8      132.58      164.15     29.50 o
 -18   3   8       50.98       67.42     25.53 o
 -17   3   8       19.86       32.08     23.26 o
 -16   3   8       79.59      111.59     50.28 o
 -15   3   8        1.65      -13.64     19.74 o
 -14   3   8       58.99       49.18     20.97 o
 -13   3   8       19.61       43.74     15.13 o
 -12   3   8       35.39       35.23     12.15 o
 -11   3   8      137.69      142.60     14.75 o
 -10   3   8        3.36      -10.05     11.04 o
  -9   3   8      225.09      243.52     16.49 o
  -8   3   8      354.35      290.77     17.42 o
  -7   3   8      467.39      381.03     22.92 o
  -6   3   8     2570.31     2428.15     60.89 o
  -5   3   8      522.54      478.55     21.16 o
  -4   3   8     1017.75      902.83     33.46 o
  -3   3   8       98.28      106.49     14.25 o
  -2   3   8      150.78      144.44     15.11 o
  -1   3   8     2072.12     1945.09     50.73 o
   0   3   8      102.52       89.83     13.37 o
   1   3   8      571.81      479.34     21.61 o
   2   3   8       85.14       72.51     14.13 o
   3   3   8      142.38      134.75     11.21 o
   4   3   8        0.07        9.92      9.29 o
   5   3   8       78.81       73.43     13.92 o
   6   3   8      276.18      239.44     18.93 o
   7   3   8       31.72       13.74     13.03 o
   8   3   8        8.44       19.67     13.55 o
   9   3   8      535.02      505.22     27.61 o
  10   3   8       70.51       83.38     16.85 o
  11   3   8      271.57      249.42     21.93 o
  12   3   8      255.93      216.07     21.69 o
  13   3   8      495.98      483.65     29.04 o
  14   3   8      272.70      260.55     23.99 o
  15   3   8       30.26        3.93     17.47 o
  16   3   8      223.76      229.27     23.72 o
  17   3   8      180.21      132.32     21.77 o
  18   3   8       50.80       75.27     31.35 o
  19   3   8        2.06      -38.75     38.75 o
  20   3   8        8.43      -34.43     41.71 o
  21   3   8       20.97      -10.53     44.85 o
  22   3   8        3.59       32.04     48.92 o
  23   3   8        1.40        1.11     49.67 o
  24   3   8       15.42      -21.03     49.53 o
 -25   4   8       17.59        9.73     31.80 o
 -24   4   8       18.15       34.91     41.05 o
 -23   4   8      138.93      130.53     51.81 o
 -22   4   8       29.01       22.51     24.47 o
 -21   4   8       39.74       39.62     25.42 o
 -20   4   8        0.40       -8.81     27.72 o
 -19   4   8      286.11      282.28     70.33 o
 -18   4   8        8.93       43.96     27.85 o
 -17   4   8        0.44      -24.57     24.57 o
 -16   4   8       28.21       23.13     25.37 o
 -15   4   8       59.84       53.66     33.15 o
 -14   4   8       13.77       -6.80     30.65 o
 -13   4   8        8.81       -5.12     21.54 o
 -12   4   8       58.95       56.82     18.62 o
 -11   4   8       61.78       27.86     20.70 o
 -10   4   8      470.06      484.04     24.28 o
  -9   4   8       23.74       33.79     13.73 o
  -8   4   8      167.71      161.84     16.44 o
  -7   4   8      166.89      141.45     15.44 o
  -6   4   8       35.17       38.53     13.06 o
  -5   4   8       26.11       23.65     12.54 o
  -4   4   8       31.28       37.89     14.49 o
  -3   4   8       11.76       -4.83     13.24 o
  -2   4   8        6.57        4.77     13.37 o
  -1   4   8        0.94       -1.02     12.98 o
   0   4   8       44.27       28.01     14.29 o
   1   4   8      261.26      303.26     27.38 o
   2   4   8      979.65      919.21     35.64 o
   3   4   8      249.09      228.44     19.76 o
   4   4   8      302.53      292.91     21.57 o
   5   4   8      236.41      208.05     19.79 o
   6   4   8      132.25      117.41     17.78 o
   7   4   8       86.69       90.22     18.89 o
   8   4   8      102.83       54.32     17.23 o
   9   4   8      185.45      176.80     21.09 o
  10   4   8       30.38       10.54     17.09 o
  11   4   8       20.53      -15.61     18.60 o
  12   4   8       14.47      -11.59     17.86 o
  13   4   8       24.98       -0.32     20.07 o
  14   4   8      179.93      200.69     24.38 o
  15   4   8        2.09      -12.26     19.14 o
  16   4   8        0.16      -10.18     19.76 o
  17   4   8       12.64      -19.68     19.68 o
  18   4   8        2.89        2.52     20.66 o
  19   4   8        7.92        4.91     27.53 o
  20   4   8       68.81       33.64     48.16 o
  21   4   8        2.86       29.89     49.02 o
  22   4   8        1.36      -38.82     47.36 o
 -23   5   8        2.35       20.88     42.69 o
 -22   5   8        0.38        9.71     32.62 o
 -21   5   8       21.68       18.43     32.33 o
 -20   5   8        8.97       13.60     31.97 o
 -19   5   8       14.28       23.68     30.48 o
 -18   5   8      524.29      556.46     37.76 o
 -17   5   8       15.06       -2.58     26.76 o
 -16   5   8       65.82       53.20     28.79 o
 -15   5   8      332.71      360.06     38.89 o
 -14   5   8      146.72      172.48     32.52 o
 -13   5   8        0.17       -3.14     54.98 o
 -12   5   8       22.39        5.29     19.79 o
 -11   5   8      307.72      314.22     27.66 o
 -10   5   8        1.30        8.11     18.92 o
  -9   5   8       41.49       36.61     19.62 o
  -8   5   8       12.36        1.40     14.72 o
  -7   5   8       14.22       15.29     14.41 o
  -6   5   8        1.57       -7.02     13.93 o
  -5   5   8       38.96       24.73     14.56 o
  -4   5   8      112.11      112.41     16.58 o
  -3   5   8       95.49      123.12     19.26 o
  -2   5   8       59.85       47.16     17.10 o
  -1   5   8        8.64        4.65     16.05 o
   0   5   8      183.32      167.81     21.47 o
   1   5   8       55.40       43.29     15.91 o
   2   5   8      167.22      177.24     20.51 o
   3   5   8        1.36        4.59     15.94 o
   4   5   8       65.06       60.06     18.02 o
   5   5   8      553.27      517.06     30.66 o
   6   5   8        2.08       -7.33     17.19 o
   7   5   8      112.38      108.94     20.75 o
   8   5   8      269.75      263.03     25.80 o
   9   5   8       37.40       25.88     21.12 o
  10   5   8       26.60       50.40     21.18 o
  11   5   8       15.95       15.98     20.34 o
  12   5   8       32.59       42.43     22.09 o
  13   5   8       46.65       11.59     21.42 o
  14   5   8        5.69       23.39     22.53 o
  15   5   8        8.25      -18.04     21.69 o
  16   5   8       37.80       68.00     24.23 o
  17   5   8       35.00       30.49     23.67 o
  18   5   8       10.24       -3.78     26.50 o
  19   5   8        2.51       12.60     23.74 o
  20   5   8       32.81        0.35     23.70 o
 -19   6   8        1.38      -31.37     31.37 o
 -18   6   8       25.81       39.28     33.73 o
 -17   6   8        2.26      -14.69     30.84 o
 -16   6   8       15.82       41.96     32.16 o
 -15   6   8      278.56      255.17     38.30 o
 -14   6   8      398.26      441.55     55.82 o
 -13   6   8        5.58       24.32     38.70 o
 -12   6   8       33.77       87.93     29.35 o
 -11   6   8      293.13      291.08     29.86 o
 -10   6   8        1.89        4.10     21.39 o
  -9   6   8       19.34       22.56     25.91 o
  -8   6   8        0.87       -4.76     20.57 o
  -7   6   8        5.80       -9.06     20.02 o
  -6   6   8       18.31      -15.99     19.65 o
  -5   6   8        1.89        1.26     16.48 o
  -4   6   8       36.91       58.81     17.68 o
  -3   6   8       40.10       12.48     16.58 o
  -2   6   8      191.52      199.08     24.47 o
  -1   6   8      339.83      354.17     34.63 o
   0   6   8      220.89      224.75     23.56 o
   1   6   8      329.65      351.93     34.83 o
   2   6   8       34.67       37.64     18.78 o
   3   6   8      113.99      140.29     26.98 o
   4   6   8      339.31      404.38     30.37 o
   5   6   8       10.03        4.92     19.67 o
   6   6   8       36.12       55.43     21.70 o
   7   6   8       77.70       78.80     37.16 o
   8   6   8        0.98      -20.43     20.43 o
   9   6   8        0.08      -20.13     20.13 o
  10   6   8        0.35        1.80     22.66 o
  11   6   8       65.11       73.05     33.00 o
  12   6   8      107.24      105.05     26.75 o
  13   6   8        9.39       19.00     24.83 o
  14   6   8       27.29       38.56     25.95 o
  15   6   8      104.83      115.17     28.31 o
  16   6   8      100.98       96.19     28.06 o
 -14   7   8        0.14      -31.62     31.62 o
 -13   7   8        6.38       22.47     39.33 o
 -12   7   8       22.07       89.13     35.14 o
 -11   7   8       80.33       73.64     26.75 o
 -10   7   8      316.94      304.38     32.51 o
  -9   7   8        3.93       12.84     24.87 o
  -8   7   8       28.51       21.81     24.30 o
  -7   7   8      234.91      268.18     32.10 o
  -6   7   8       87.20       75.56     25.13 o
  -5   7   8      271.70      328.20     60.17 o
  -4   7   8       85.52       68.28     29.79 o
  -3   7   8      169.47      172.58     31.74 o
  -2   7   8       83.68       85.58     23.34 o
  -1   7   8       52.94       70.30     23.34 o
   0   7   8      128.30      124.62     24.64 o
   1   7   8        7.53       13.93     26.54 o
   2   7   8        5.87       -3.55     20.42 o
   3   7   8       92.54       49.33     22.60 o
   4   7   8       98.99       95.89     23.98 o
   5   7   8        2.78      -14.23     22.14 o
   6   7   8       11.23        3.21     23.02 o
   7   7   8      135.32      131.62     26.80 o
   8   7   8      203.41      198.12     29.39 o
   9   7   8       85.45       86.43     29.05 o
  10   7   8      137.15      192.16     43.12 o
  11   7   8      190.07      178.66     34.02 o
 -28   1   9       11.38        7.73     14.28 o
 -27   1   9        3.11        9.76     14.78 o
 -26   1   9       43.55       41.93     14.37 o
 -25   1   9        3.97      -13.27     13.27 o
 -24   1   9        0.20       -1.49     13.31 o
 -23   1   9       21.15        8.92     13.15 o
 -22   1   9      131.24      121.31     13.66 o
 -21   1   9       46.07       17.80     11.46 o
 -20   1   9       13.79       -0.76     11.75 o
 -19   1   9      495.83      490.94     36.71 o
 -18   1   9      172.78      166.77     12.01 o
 -17   1   9       17.79       26.60      8.41 o
 -16   1   9      493.51      490.19     15.59 o
 -15   1   9        3.00       -6.66      6.66 o
 -14   1   9        6.50       -6.47      6.47 o
 -13   1   9      101.77      101.01      7.73 o
 -12   1   9      377.96      404.90     12.14 o
 -11   1   9      652.18      638.29     16.67 o
 -10   1   9      583.72      577.24     14.24 o
  -9   1   9       12.97        9.20      5.12 o
  -8   1   9      144.13      173.98      7.64 o
  -7   1   9      412.63      402.25     11.04 o
  -6   1   9      213.47      209.37      8.59 o
  -5   1   9      127.18      143.65     10.73 o
  -4   1   9      364.86      361.31     12.34 o
  -3   1   9      668.72      620.00     18.32 o
  -2   1   9      419.24      434.13     15.37 o
  -1   1   9      419.93      402.51     15.13 o
   0   1   9      809.62      858.60     20.80 o
   1   1   9       61.29       67.51      7.17 o
   2   1   9      276.25      257.66     10.78 o
   3   1   9       43.36       49.19      7.07 o
   4   1   9      323.81      299.32     14.21 o
   5   1   9     1257.84     1239.10     27.77 o
   6   1   9      645.04      609.50     17.86 o
   7   1   9       45.37       47.73      7.29 o
   8   1   9      188.70      192.25     12.26 o
   9   1   9      560.10      582.76     19.76 o
  10   1   9        2.26        2.07      8.92 o
  11   1   9      260.01      267.32     14.70 o
  12   1   9      119.34      109.49     12.23 o
  13   1   9       49.04       49.98     11.55 o
  14   1   9      422.64      444.66     22.06 o
  15   1   9      309.25      309.32     19.56 o
  16   1   9        4.13       -8.47     13.78 o
  17   1   9       35.87       -3.37     20.56 o
  18   1   9      104.11      128.57     17.57 o
  19   1   9       14.87       28.68     17.61 o
  20   1   9       23.90       23.74     16.57 o
  21   1   9        0.44       -7.95     24.99 o
  22   1   9        2.16      -16.38     16.38 o
  23   1   9       31.51       24.79     17.68 o
  24   1   9        0.07       19.89     17.64 o
  25   1   9       11.52       28.10     17.96 o
 -27   2   9       22.68       19.40     18.84 o
 -26   2   9      210.68      217.99     23.59 o
 -25   2   9      260.62      232.66     23.45 o
 -24   2   9       58.30       75.06     17.35 o
 -23   2   9      326.52      329.00     22.98 o
 -22   2   9      209.41      223.05     20.05 o
 -21   2   9        2.91       -1.57     14.03 o
 -20   2   9      185.29      173.43     19.76 o
 -19   2   9       18.97        7.66     13.32 o
 -18   2   9       35.58       24.14     10.11 o
 -17   2   9        1.40      -11.80     15.03 o
 -16   2   9        1.56       -7.10      7.60 o
 -15   2   9      535.25      515.53     18.02 o
 -14   2   9      852.38      823.52     22.32 o
 -13   2   9      168.58      174.69     10.20 o
 -12   2   9      200.82      194.81     10.46 o
 -11   2   9      132.09      140.73      8.76 o
 -10   2   9     1186.66     1086.42     22.52 o
  -9   2   9     1291.09     1229.59     24.50 o
  -8   2   9     2570.59     2579.75     47.16 o
  -7   2   9     2823.28     2732.10     49.37 o
  -6   2   9       55.75       53.98      6.08 o
  -5   2   9      374.28      344.82     11.23 o
  -4   2   9     1275.85     1295.66     27.97 o
  -3   2   9       56.66       52.72      7.30 o
  -2   2   9       94.20       91.30      6.70 o
  -1   2   9       50.82       46.29      6.06 o
   0   2   9     1761.87     1728.56     35.14 o
   1   2   9       16.53       21.92      5.25 o
   2   2   9        6.31        7.52      5.00 o
   3   2   9      966.21      956.48     25.06 o
   4   2   9      596.88      562.54     18.31 o
   5   2   9     1205.79     1058.45     31.86 o
   6   2   9      824.75      812.34     31.56 o
   7   2   9      979.57     1003.66     33.89 o
   8   2   9      556.86      558.02     24.75 o
   9   2   9      557.16      578.76     25.64 o
  10   2   9     1135.99     1035.81     37.63 o
  11   2   9      351.88      352.06     19.91 o
  12   2   9       21.41       10.36     11.72 o
  13   2   9        1.22       -2.39     11.94 o
  14   2   9      303.96      255.71     18.70 o
  15   2   9       70.55       40.44     13.72 o
  16   2   9       27.74       15.34     15.06 o
  17   2   9        4.13        1.27     18.46 o
  18   2   9      243.05      225.55     57.19 o
  19   2   9       24.55       17.64     14.24 o
  20   2   9        3.72      -13.89     26.20 o
  21   2   9      130.03      151.20     49.17 o
  22   2   9      219.94      207.06     34.80 o
  23   2   9      126.80      135.30     33.37 o
  24   2   9      178.99      186.26     34.58 o
 -26   3   9       93.45      101.22     34.99 o
 -25   3   9       59.17       -9.72     30.41 o
 -24   3   9       21.20       39.47     26.20 o
 -23   3   9       29.35       62.66     25.64 o
 -22   3   9      414.07      453.53    101.19 o
 -21   3   9      259.96      343.42     38.85 o
 -20   3   9       89.36      109.31     41.48 o
 -19   3   9      656.64      684.50     51.70 o
 -18   3   9      939.98      922.84    110.99 o
 -17   3   9      557.60      548.19     41.14 o
 -16   3   9      723.70      703.80     64.34 o
 -15   3   9      262.80      269.70     45.07 o
 -14   3   9      269.97      264.51     29.87 o
 -13   3   9      423.66      417.73     21.88 o
 -12   3   9      398.39      378.42     24.53 o
 -11   3   9       80.35       92.06     12.38 o
 -10   3   9       31.20       27.22     12.43 o
  -9   3   9       32.44       34.46     12.34 o
  -8   3   9        3.79       -5.20     11.05 o
  -7   3   9      456.33      447.01     24.38 o
  -6   3   9     1754.80     1620.42     44.91 o
  -5   3   9      248.59      241.74     16.69 o
  -4   3   9     4059.37     3958.47     95.08 o
  -3   3   9     1538.78     1500.45     42.59 o
  -2   3   9       27.65       41.17     19.21 o
  -1   3   9     4071.52     3819.89     91.81 o
   0   3   9     1715.60     1632.78     45.00 o
   1   3   9      679.26      595.49     24.17 o
   2   3   9     1021.60      935.97     30.68 o
   3   3   9      764.24      696.61     25.73 o
   4   3   9      258.70      262.86     19.27 o
   5   3   9      172.56      170.51     22.40 o
   6   3   9      448.84      381.51     23.63 o
   7   3   9       41.27       30.08     14.21 o
   8   3   9      194.87      185.68     19.26 o
   9   3   9      612.64      556.29     43.43 o
  10   3   9      132.15      173.05     20.08 o
  11   3   9      320.85      278.73     23.03 o
  12   3   9      423.39      428.71     28.17 o
  13   3   9      424.33      512.37     30.46 o
  14   3   9      867.05      821.60     38.09 o
  15   3   9      390.41      376.20     28.05 o
  16   3   9       56.74       70.57     20.19 o
  17   3   9      317.69      318.39     28.96 o
  18   3   9      356.75      340.59     56.53 o
  19   3   9        5.16       25.70     43.34 o
  20   3   9      294.71      286.92     57.36 o
  21   3   9      192.77      201.71     55.99 o
  22   3   9       13.36      106.83     53.68 o
  23   3   9        1.13       -9.36     49.83 o
 -24   4   9      102.17       84.85     35.51 o
 -23   4   9      460.68      444.38     46.82 o
 -22   4   9      466.19      450.17     46.27 o
 -21   4   9        7.28       23.76     29.72 o
 -20   4   9       80.22       60.69     30.91 o
 -19   4   9       31.07        7.74     27.68 o
 -18   4   9       25.72       84.69     29.13 o
 -17   4   9       13.25       12.06     26.10 o
 -16   4   9       39.39       18.54     25.27 o
 -15   4   9      157.60      188.87     43.95 o
 -14   4   9      215.37      220.48     68.29 o
 -13   4   9      401.26      343.34     34.84 o
 -12   4   9      486.31      475.01     30.50 o
 -11   4   9      719.01      689.87     29.71 o
 -10   4   9     1862.59     1740.97     50.07 o
  -9   4   9     1041.07     1028.42     35.70 o
  -8   4   9     1968.52     1846.69     51.83 o
  -7   4   9      401.86      383.71     22.00 o
  -6   4   9      329.86      341.62     21.11 o
  -5   4   9     2064.04     1857.41     65.23 o
  -4   4   9      319.46      327.36     23.45 o
  -3   4   9      117.70      126.60     18.16 o
  -2   4   9        6.84       16.81     14.81 o
  -1   4   9      148.38      111.23     17.55 o
   0   4   9      335.68      293.99     24.23 o
   1   4   9      609.02      524.95     39.28 o
   2   4   9        9.91       -8.72     17.86 o
   3   4   9      724.18      716.43     40.20 o
   4   4   9      494.87      568.67     31.49 o
   5   4   9      966.19      926.42     37.84 o
   6   4   9     1134.13     1172.20     44.13 o
   7   4   9      996.82      951.98     39.97 o
   8   4   9     1224.66     1208.12     46.47 o
   9   4   9      912.99      905.58     40.53 o
  10   4   9      536.01      496.44     31.31 o
  11   4   9      234.69      260.66     25.51 o
  12   4   9       64.73       27.73     19.52 o
  13   4   9       88.70       93.50     25.41 o
  14   4   9      182.20      158.51     27.50 o
  15   4   9       20.90       18.83     20.90 o
  16   4   9       27.23       34.31     21.57 o
  17   4   9        1.50      -19.06     21.30 o
  18   4   9      211.07      199.64     27.33 o
  19   4   9       92.07      118.68     25.26 o
  20   4   9       56.70       26.66     49.58 o
  21   4   9       64.57      -40.90     48.15 o
 -22   5   9       13.16       56.53     34.87 o
 -21   5   9       98.55       77.96     35.08 o
 -20   5   9      286.58      274.74     41.42 o
 -19   5   9      357.92      324.29     41.09 o
 -18   5   9      331.47      361.11     42.01 o
 -17   5   9       79.22       54.46     51.71 o
 -16   5   9      402.02      446.86     64.48 o
 -15   5   9      330.13      328.71     38.93 o
 -14   5   9      346.62      290.56     36.19 o
 -13   5   9      221.35      141.41     31.43 o
 -12   5   9      291.72      309.60     28.91 o
 -11   5   9       12.98        7.20     20.03 o
 -10   5   9       35.08       49.97     20.59 o
  -9   5   9       98.96       71.18     17.43 o
  -8   5   9        7.72        9.74     15.58 o
  -7   5   9       52.22       65.29     16.73 o
  -6   5   9      579.52      538.52     27.37 o
  -5   5   9      523.69      536.17     27.49 o
  -4   5   9      381.20      346.94     45.33 o
  -3   5   9      548.81      584.82     40.11 o
  -2   5   9      905.63      911.61     40.13 o
  -1   5   9      744.24      786.97     37.56 o
   0   5   9      355.96      338.06     31.56 o
   1   5   9     1069.98      910.12     47.83 o
   2   5   9      686.17      659.25     42.43 o
   3   5   9      863.95      850.40     39.19 o
   4   5   9       82.20       96.94     20.20 o
   5   5   9      125.24      149.77     21.91 o
   6   5   9      195.45      150.00     21.81 o
   7   5   9        9.11      -14.03     18.40 o
   8   5   9        2.00       10.15     19.19 o
   9   5   9       18.17       22.29     28.76 o
  10   5   9        6.28      -13.25     19.82 o
  11   5   9      338.93      390.00     31.99 o
  12   5   9      172.07      210.32     27.58 o
  13   5   9      168.20      207.22     27.75 o
  14   5   9      258.16      261.66     31.58 o
  15   5   9      126.97      134.33     31.06 o
  16   5   9      330.09      306.78     31.69 o
  17   5   9      102.13      103.66     26.24 o
  18   5   9      182.08      214.61     29.99 o
  19   5   9      112.34      185.85     58.88 o
 -18   6   9       44.68       53.72     41.72 o
 -17   6   9       14.88       37.24     38.60 o
 -16   6   9        7.17       20.32     39.61 o
 -15   6   9       20.37       32.36     32.11 o
 -14   6   9      309.39      226.00     37.81 o
 -13   6   9       10.29       55.99     31.11 o
 -12   6   9      409.60      399.20     33.97 o
 -11   6   9      135.65      155.30     34.11 o
 -10   6   9      193.47      184.94     29.26 o
  -9   6   9      358.79      386.48     68.70 o
  -8   6   9      127.60      123.51     36.12 o
  -7   6   9      262.35      256.38     44.94 o
  -6   6   9      419.85      394.55     26.50 o
  -5   6   9      258.98      256.66     23.17 o
  -4   6   9       33.70       26.83     17.70 o
  -3   6   9      169.77      144.39     22.86 o
  -2   6   9        2.65      -12.50     18.84 o
  -1   6   9        3.55       -0.14     23.71 o
   0   6   9       71.06       66.83     25.93 o
   1   6   9       15.32       26.42     24.67 o
   2   6   9      169.45      195.63     32.09 o
   3   6   9      100.68      130.21     23.72 o
   4   6   9      173.83      199.08     25.21 o
   5   6   9      567.84      511.28     34.82 o
   6   6   9       47.47       58.98     22.53 o
   7   6   9      331.95      314.19     30.15 o
   8   6   9        9.66       10.24     22.53 o
   9   6   9      207.21      223.18     28.82 o
  10   6   9      641.21      603.94     47.24 o
  11   6   9       42.43       44.95     25.42 o
  12   6   9      285.67      280.29     32.25 o
  13   6   9       29.99       42.92     25.95 o
  14   6   9       27.71       -0.28     25.38 o
  15   6   9       33.91       44.20     26.55 o
 -12   7   9       99.37       85.50     35.53 o
 -11   7   9        0.65      -11.27     25.89 o
 -10   7   9       22.49       35.77     25.91 o
  -9   7   9       10.89       -1.41     24.89 o
  -8   7   9       94.33       88.20     26.78 o
  -7   7   9       81.79       86.84     26.94 o
  -6   7   9        0.64       -3.15     28.62 o
  -5   7   9       76.19       68.50     30.77 o
  -4   7   9        1.48      -14.73     27.76 o
  -3   7   9       41.43       70.52     23.68 o
  -2   7   9      269.19      274.37     28.64 o
  -1   7   9       37.67       42.94     23.18 o
   0   7   9       25.07       42.40     23.30 o
   1   7   9      475.02      432.42     44.47 o
   2   7   9       15.51        0.66     27.94 o
   3   7   9      145.14      141.57     65.10 o
   4   7   9       55.53       72.76     39.18 o
   5   7   9       11.34       24.15     23.92 o
   6   7   9       97.80      111.06     26.86 o
   7   7   9        6.71       32.17     25.11 o
   8   7   9       24.04        6.96     25.19 o
   9   7   9        5.60      -15.91     24.66 o
 -28   0  10        5.88        2.17     22.59 o
 -27   0  10      225.24      199.64     28.23 o
 -26   0  10      242.20      251.77     29.26 o
 -25   0  10       77.68       91.87     24.70 o
 -24   0  10      447.60      480.54     73.01 o
 -23   0  10      463.75      472.43     36.10 o
 -22   0  10      476.76      481.00     35.85 o
 -21   0  10      266.03      259.69     23.23 o
 -20   0  10      612.87      603.72     31.63 o
 -19   0  10      352.46      377.25     21.91 o
 -18   0  10      591.46      629.41     26.98 o
 -17   0  10     1679.49     1758.70     49.18 o
 -16   0  10     2455.94     2583.58     65.78 o
 -15   0  10      124.29      135.24     14.47 o
 -14   0  10     1235.76     1118.42     34.19 o
 -13   0  10       54.88       57.09     10.94 o
 -12   0  10       30.63       38.76     10.13 o
 -11   0  10      896.63      874.50     30.73 o
 -10   0  10      378.90      335.83     16.33 o
  -9   0  10      664.82      581.35     21.76 o
  -8   0  10     2417.16     2186.78     54.08 o
  -7   0  10     1569.35     1479.92     39.18 o
  -6   0  10     1337.44     1234.05     40.00 o
  -5   0  10     4437.01     3969.12    107.22 o
  -4   0  10     2155.65     2152.50     62.26 o
  -3   0  10     3343.05     2946.40     81.66 o
  -2   0  10     4103.08     3787.21    102.50 o
  -1   0  10     1756.91     1853.87     55.03 o
   0   0  10      527.27      516.90     33.36 o
   1   0  10     1945.35     1987.88     70.03 o
   2   0  10      895.11      832.21     29.15 o
   3   0  10      524.82      566.56     23.23 o
   4   0  10      893.88      984.79     33.11 o
   5   0  10      566.12      622.29     24.95 o
   6   0  10      407.22      406.82     20.59 o
   7   0  10      892.51      963.13     44.41 o
   8   0  10       94.04      108.99     14.09 o
   9   0  10      256.18      290.22     19.28 o
  10   0  10     6625.05     7183.01    186.12 o
  11   0  10      348.34      348.54     28.54 o
  12   0  10      865.85     1001.31     46.35 o
  13   0  10     1480.62     1497.84     81.12 o
  14   0  10      728.83      677.85     39.43 o
  15   0  10      523.70      486.48     80.31 o
  16   0  10      230.93      270.54     28.92 o
  17   0  10      126.73       89.42     26.86 o
  18   0  10        4.16       11.05     27.04 o
  19   0  10       44.42       12.16     24.43 o
  20   0  10        2.04       16.78     34.68 o
  21   0  10       20.89       17.71     25.13 o
  22   0  10       29.49       47.68     27.27 o
  23   0  10       46.01       51.11     26.64 o
  24   0  10       39.65       38.89     37.60 o
 -28   1  10      129.90      152.12     23.04 o
 -27   1  10      219.99      260.42     19.82 o
 -26   1  10      139.58      135.86     17.26 o
 -25   1  10       16.84       25.57     14.85 o
 -24   1  10      125.38      130.68     16.95 o
 -23   1  10        1.16       -6.78     13.99 o
 -22   1  10        8.91       -3.20     11.87 o
 -21   1  10        4.72       -2.38     11.33 o
 -20   1  10        1.53       11.31     18.43 o
 -19   1  10       64.81       51.77     10.64 o
 -18   1  10      511.59      494.35     18.07 o
 -17   1  10      185.48      166.40     11.17 o
 -16   1  10      726.34      679.89     18.11 o
 -15   1  10     1316.48     1288.96     25.78 o
 -14   1  10     2225.01     2227.73     38.28 o
 -13   1  10     2208.67     2231.51     37.99 o
 -12   1  10     2993.72     2961.33     47.98 o
 -11   1  10      602.39      601.26     15.44 o
 -10   1  10       23.04       38.79      6.23 o
  -9   1  10     2713.06     2529.23     41.15 o
  -8   1  10      657.39      679.71     15.51 o
  -7   1  10      234.82      251.97      9.18 o
  -6   1  10      647.86      634.86     14.73 o
  -5   1  10       79.69       82.07      6.30 o
  -4   1  10      126.16      143.89      7.56 o
  -3   1  10       30.57       31.12      6.68 o
  -2   1  10      101.02       83.30     10.54 o
  -1   1  10     1847.20     1731.12     36.21 o
   0   1  10     1906.93     1820.81     37.80 o
   1   1  10     4509.37     4539.72     84.97 o
   2   1  10     1665.86     1732.50     36.44 o
   3   1  10     1665.52     1772.17     37.13 o
   4   1  10      616.99      639.69     20.06 o
   5   1  10      828.24      822.38     21.84 o
   6   1  10     4422.91     4375.38     82.55 o
   7   1  10      337.65      342.15     13.99 o
   8   1  10      269.52      280.47     17.57 o
   9   1  10      889.51      928.10     29.93 o
  10   1  10      890.97      877.75     29.40 o
  11   1  10       11.10       31.23     23.06 o
  12   1  10       31.12       18.17     12.13 o
  13   1  10        2.61        1.58     14.19 o
  14   1  10      592.47      761.45     43.80 o
  15   1  10       14.17        7.34     25.57 o
  16   1  10      409.23      380.46     22.66 o
  17   1  10      273.43      300.76     21.30 o
  18   1  10      232.56      224.13     25.46 o
  19   1  10      267.20      279.32     27.03 o
  20   1  10      169.95      184.16     23.25 o
  21   1  10      122.71       86.79     24.19 o
  22   1  10       44.07       20.55     19.56 o
  23   1  10      157.95      171.20     23.33 o
  24   1  10      200.60      194.48     44.72 o
 -27   2  10       24.71       44.23     21.90 o
 -26   2  10      109.08      124.82     21.47 o
 -25   2  10      143.11      151.17     19.69 o
 -24   2  10       54.69       71.74     17.72 o
 -23   2  10      247.07      258.93     21.60 o
 -22   2  10      318.91      312.88     22.15 o
 -21   2  10      139.68      168.60     18.42 o
 -20   2  10      349.28      388.51     29.91 o
 -19   2  10      160.68      156.35     17.19 o
 -18   2  10      494.90      503.63     24.38 o
 -17   2  10      330.03      349.68     20.42 o
 -16   2  10      276.79      274.35     13.20 o
 -15   2  10      204.61      234.92     11.49 o
 -14   2  10        5.40        5.56      9.09 o
 -13   2  10       44.10       35.64      8.17 o
 -12   2  10      221.71      213.45     11.51 o
 -11   2  10      198.43      195.72     10.10 o
 -10   2  10      632.68      618.34     16.42 o
  -9   2  10      387.15      351.97     11.90 o
  -8   2  10      720.75      654.07     17.30 o
  -7   2  10      206.38      198.94      9.50 o
  -6   2  10      227.53      207.91      9.47 o
  -5   2  10     3706.98     3530.61     62.49 o
  -4   2  10      721.83      656.52     18.10 o
  -3   2  10     2088.94     1966.73     40.11 o
  -2   2  10     1794.99     1692.10     35.23 o
  -1   2  10     1542.37     1439.06     30.84 o
   0   2  10      453.21      420.68     15.05 o
   1   2  10       87.03       99.54      8.29 o
   2   2  10      997.78      919.39     22.11 o
   3   2  10       37.33       47.15      8.37 o
   4   2  10       28.54       35.50      8.16 o
   5   2  10       75.23       80.79     12.06 o
   6   2  10        6.23        8.08     10.01 o
   7   2  10       15.13       22.53     10.80 o
   8   2  10      397.32      404.02     21.07 o
   9   2  10      687.63      703.69     29.03 o
  10   2  10      536.12      568.40     26.75 o
  11   2  10      247.80      240.59     18.02 o
  12   2  10      774.49      769.13     44.98 o
  13   2  10      615.94      613.08     30.89 o
  14   2  10      426.56      367.00     22.44 o
  15   2  10       36.98       30.03     22.47 o
  16   2  10      537.29      502.30     32.01 o
  17   2  10      195.31      123.15     29.57 o
  18   2  10       25.36       28.28     14.70 o
  19   2  10       34.22       24.89     30.50 o
  20   2  10        2.67       34.02     27.72 o
  21   2  10      106.44      164.95     32.43 o
  22   2  10       12.85       -1.07     28.23 o
  23   2  10        5.67      -16.66     28.91 o
 -26   3  10       31.97       62.62     33.58 o
 -25   3  10        1.27       -7.20     31.34 o
 -24   3  10        0.63       18.12     30.83 o
 -23   3  10        0.24      -19.28     28.95 o
 -22   3  10        1.56       -5.73     28.21 o
 -21   3  10       13.05       19.70     28.15 o
 -20   3  10        2.27       -5.31     46.16 o
 -19   3  10        4.84       -3.38     24.83 o
 -18   3  10       60.75       44.15     25.66 o
 -17   3  10       66.89       42.87     24.50 o
 -16   3  10      301.68      300.64     32.98 o
 -15   3  10       70.85       39.68     22.97 o
 -14   3  10      451.28      494.22     37.89 o
 -13   3  10      390.96      407.26     22.54 o
 -12   3  10       48.83       44.67     13.30 o
 -11   3  10      193.92      192.42     15.16 o
 -10   3  10      549.38      539.84     42.27 o
  -9   3  10      410.42      451.37     22.65 o
  -8   3  10        3.67        9.29     17.13 o
  -7   3  10      244.40      262.60     18.11 o
  -6   3  10        1.80       -4.20     10.37 o
  -5   3  10      500.76      497.53     26.00 o
  -4   3  10       30.40       31.37     17.47 o
  -3   3  10      399.64      385.62     20.69 o
  -2   3  10       42.74       26.22     11.79 o
  -1   3  10      283.17      241.40     17.07 o
   0   3  10        6.39        9.13     13.87 o
   1   3  10      441.42      399.70     20.57 o
   2   3  10      467.04      366.17     23.29 o
   3   3  10      157.82      121.23     16.04 o
   4   3  10      536.45      501.73     79.51 o
   5   3  10      203.37      184.21     28.28 o
   6   3  10      163.82      136.99     23.00 o
   7   3  10      131.75       83.89     21.92 o
   8   3  10      599.90      491.34     35.25 o
   9   3  10      174.65      183.19     62.80 o
  10   3  10      231.80      254.87     28.92 o
  11   3  10      100.89       53.27     23.17 o
  12   3  10        4.76       17.59     22.95 o
  13   3  10        2.06        9.15     23.40 o
  14   3  10        4.32       40.54     24.98 o
  15   3  10       16.03       54.26     26.04 o
  16   3  10       52.96       15.69     26.62 o
  17   3  10       55.19      102.55     43.87 o
  18   3  10       15.82       56.69     44.33 o
  19   3  10        1.96       52.54     45.52 o
  20   3  10      127.34      165.51     52.85 o
  21   3  10      234.57      220.37     57.43 o
  22   3  10        3.86        2.25     49.20 o
 -24   4  10       90.57      159.89     38.51 o
 -23   4  10        9.55        3.40     32.11 o
 -22   4  10        0.94       18.78     31.35 o
 -21   4  10        1.41       -8.93     29.70 o
 -20   4  10       56.05       96.46     32.57 o
 -19   4  10        9.79       -4.24     28.66 o
 -18   4  10        1.14        9.97     27.73 o
 -17   4  10       20.11      -18.12     25.56 o
 -16   4  10        1.85        3.68     25.20 o
 -15   4  10        2.59       50.13     26.16 o
 -14   4  10       54.29       68.89     25.59 o
 -13   4  10       35.04       39.88     39.47 o
 -12   4  10        0.12        5.12     15.06 o
 -11   4  10       42.32       27.97     15.57 o
 -10   4  10      327.93      320.40     21.75 o
  -9   4  10        0.02       -5.31     14.13 o
  -8   4  10      396.50      390.56     23.09 o
  -7   4  10      221.08      231.08     19.22 o
  -6   4  10       97.77       73.59     15.52 o
  -5   4  10       26.84       11.84     13.86 o
  -4   4  10       14.48        2.61     13.49 o
  -3   4  10      321.96      274.71     35.63 o
  -2   4  10       35.85        9.79     15.70 o
  -1   4  10      102.78       40.98     16.68 o
   0   4  10        3.91       14.93     15.59 o
   1   4  10       61.55       34.48     20.32 o
   2   4  10      102.66       94.69     22.38 o
   3   4  10        1.54       14.56     19.81 o
   4   4  10      716.22      627.53     65.45 o
   5   4  10        3.55      -17.05     21.12 o
   6   4  10        3.52       34.38     22.12 o
   7   4  10       35.70       39.14     23.07 o
   8   4  10        9.09       16.12     17.89 o
   9   4  10        7.15       25.63     18.71 o
  10   4  10       18.17       13.50     19.04 o
  11   4  10       13.83      -18.79     18.79 o
  12   4  10      322.03      307.12     28.11 o
  13   4  10       33.01       79.16     21.90 o
  14   4  10       40.91       30.17     20.98 o
  15   4  10       14.72       -3.66     20.83 o
  16   4  10       43.96        8.93     22.01 o
  17   4  10      146.39      182.02     35.31 o
  18   4  10       71.83       70.83     24.64 o
  19   4  10       39.19       16.40     48.19 o
  20   4  10       15.80       51.71     52.78 o
 -21   5  10        0.18       -1.35     37.41 o
 -20   5  10        4.16       20.10     31.78 o
 -19   5  10        1.91        4.17     30.33 o
 -18   5  10        9.24      -28.66     40.30 o
 -17   5  10       15.53       10.94     30.29 o
 -16   5  10        3.15      -31.53     31.53 o
 -15   5  10      218.29      188.70     34.66 o
 -14   5  10        2.86        3.37     27.55 o
 -13   5  10        1.69       15.00     39.13 o
 -12   5  10       84.28       77.74     23.20 o
 -11   5  10       82.03       45.93     21.82 o
 -10   5  10        4.55      -11.29     19.84 o
  -9   5  10      155.33      177.46     23.79 o
  -8   5  10       21.41       35.25     17.10 o
  -7   5  10       55.51       61.04     19.17 o
  -6   5  10       22.54       24.67     16.36 o
  -5   5  10      132.48      113.67     18.44 o
  -4   5  10      427.89      387.42     38.07 o
  -3   5  10        6.20       -8.27     15.64 o
  -2   5  10       24.80       -1.06     17.93 o
  -1   5  10       63.49       76.43     23.87 o
   0   5  10      158.37      148.41     34.00 o
   1   5  10       30.69       21.49     23.02 o
   2   5  10      160.86      164.45     27.97 o
   3   5  10       88.45       86.08     25.70 o
   4   5  10      132.59      135.96     32.30 o
   5   5  10      125.40       87.07     26.56 o
   6   5  10        4.70      -18.52     18.52 o
   7   5  10       60.14       73.56     21.77 o
   8   5  10      317.16      363.05     30.28 o
   9   5  10      131.82      107.83     23.79 o
  10   5  10       58.82       67.18     23.15 o
  11   5  10      147.82       84.73     24.11 o
  12   5  10       92.09      125.14     26.21 o
  13   5  10      166.52      158.53     27.48 o
  14   5  10      142.02      142.39     32.51 o
  15   5  10        7.02      -14.75     23.42 o
  16   5  10        4.22       40.14     56.42 o
  17   5  10       90.61       87.37     26.84 o
 -17   6  10        8.54       82.50     34.58 o
 -16   6  10       22.28       27.90     33.10 o
 -15   6  10        1.27       39.69     59.00 o
 -14   6  10        2.16       76.97     32.67 o
 -13   6  10        1.41       34.48     30.57 o
 -12   6  10        1.75       -8.54     23.54 o
 -11   6  10      233.49      187.96     27.91 o
 -10   6  10        6.49       31.27     23.67 o
  -9   6  10       28.33       41.71     23.68 o
  -8   6  10      266.14      239.51     28.65 o
  -7   6  10       10.62      -16.67     21.86 o
  -6   6  10       66.88       98.05     20.16 o
  -5   6  10      201.47      223.29     40.56 o
  -4   6  10      133.57      172.49     24.48 o
  -3   6  10       29.57       55.00     21.55 o
  -2   6  10      118.99      110.51     23.33 o
  -1   6  10        6.53       11.44     24.61 o
   0   6  10        0.35       16.74     25.63 o
   1   6  10        5.24       36.72     26.24 o
   2   6  10        1.37        7.56     25.78 o
   3   6  10        5.28      -14.20     25.94 o
   4   6  10      114.87      118.19     30.27 o
   5   6  10        2.93      -10.77     26.50 o
   6   6  10      130.53      135.15     44.78 o
   7   6  10      332.42      360.88     32.31 o
   8   6  10       13.42       17.00     23.75 o
   9   6  10       10.34       43.46     24.12 o
  10   6  10      231.66      178.07     28.88 o
  11   6  10       81.01       88.19     26.84 o
  12   6  10        4.28        2.14     25.17 o
  13   6  10       95.69      133.09     29.51 o
 -10   7  10       18.32       23.48     25.98 o
  -9   7  10       21.59       22.31     30.97 o
  -8   7  10       83.53       47.60     26.65 o
  -7   7  10        2.65        7.28     30.16 o
  -6   7  10       10.71        6.75     29.61 o
  -5   7  10        7.24        2.26     29.58 o
  -4   7  10       16.68       13.43     29.64 o
  -3   7  10        8.07       22.71     23.38 o
  -2   7  10      161.41      149.77     26.61 o
  -1   7  10       73.22       37.84     24.47 o
   0   7  10      122.07      118.97     26.31 o
   1   7  10       26.76       20.00     28.85 o
   2   7  10      132.26      180.04     34.61 o
   3   7  10      223.23      228.37     36.65 o
   4   7  10       14.89       30.00     30.93 o
   5   7  10      161.11      176.59     36.23 o
   6   7  10      172.88      174.13     37.42 o
   7   7  10       11.51       -8.35     31.82 o
 -27   1  11        4.28       12.85     14.53 o
 -26   1  11       45.10       51.67     15.26 o
 -25   1  11       13.25        9.73     14.74 o
 -24   1  11       44.11       45.40     15.16 o
 -23   1  11      106.51      124.99     15.38 o
 -22   1  11        1.46      -11.58     12.69 o
 -21   1  11      288.94      287.25     23.37 o
 -20   1  11       41.26       37.41     12.86 o
 -19   1  11      259.46      231.34     15.14 o
 -18   1  11       29.22       18.85      9.88 o
 -17   1  11       35.56       42.24      9.33 o
 -16   1  11       90.49       75.41      9.65 o
 -15   1  11        4.21       -7.87      7.87 o
 -14   1  11        3.98       11.34      7.70 o
 -13   1  11      129.14      127.09      8.89 o
 -12   1  11      707.82      691.93     17.21 o
 -11   1  11      123.26      115.77      8.18 o
 -10   1  11       80.07       68.70      7.18 o
  -9   1  11      184.28      185.96     10.06 o
  -8   1  11      200.40      225.90      9.32 o
  -7   1  11      464.53      452.56     12.68 o
  -6   1  11      125.07      139.78      7.70 o
  -5   1  11       45.13       45.25      6.22 o
  -4   1  11      102.41      107.69      7.10 o
  -3   1  11      120.85      135.70      8.49 o
  -2   1  11       10.02       12.93      7.28 o
  -1   1  11      217.63      235.20     16.29 o
   0   1  11       20.38       23.97      7.59 o
   1   1  11       93.78      105.56      9.32 o
   2   1  11       11.75        9.49      7.73 o
   3   1  11      266.26      264.24     15.75 o
   4   1  11       28.62       19.84      8.88 o
   5   1  11      555.73      598.79     19.12 o
   6   1  11     1477.69     1581.11     35.25 o
   7   1  11       33.34       20.89      9.12 o
   8   1  11      118.30      119.15     13.55 o
   9   1  11      172.93      169.71     15.84 o
  10   1  11       85.62       70.85     13.27 o
  11   1  11      130.07      123.43     16.15 o
  12   1  11       64.54      114.38     17.56 o
  13   1  11       70.17       51.20     16.06 o
  14   1  11       29.84        7.06     15.85 o
  15   1  11        1.05       -0.22     16.38 o
  16   1  11       33.58       10.86     17.43 o
  17   1  11       20.65       17.09     18.26 o
  18   1  11       18.87       17.64     18.40 o
  19   1  11       25.72      -10.71     18.45 o
  20   1  11       39.41       30.37     19.63 o
  21   1  11        1.33       -7.62     18.87 o
  22   1  11        1.40       24.22     24.63 o
  23   1  11       36.03       36.92     35.26 o
 -26   2  11        6.08        8.66     19.97 o
 -25   2  11       32.04        8.39     17.94 o
 -24   2  11        0.63       10.09     16.82 o
 -23   2  11      102.49       99.81     18.07 o
 -22   2  11      140.90      143.29     18.59 o
 -21   2  11       71.76       53.17     16.00 o
 -20   2  11      155.02      144.55     17.73 o
 -19   2  11      275.86      286.87     20.68 o
 -18   2  11       34.98       32.68     15.76 o
 -17   2  11      490.69      487.71     27.84 o
 -16   2  11      735.36      804.95     25.40 o
 -15   2  11        8.33        8.12      8.09 o
 -14   2  11      155.04      161.83     10.51 o
 -13   2  11     1029.37     1033.61     32.62 o
 -12   2  11      258.72      271.47     12.28 o
 -11   2  11      107.98      114.43      9.23 o
 -10   2  11       45.25       52.25      7.34 o
  -9   2  11       58.02       57.25      7.30 o
  -8   2  11       28.96       29.91      6.68 o
  -7   2  11       47.42       33.04      7.09 o
  -6   2  11      146.96      143.54      8.79 o
  -5   2  11      896.05      874.15     20.71 o
  -4   2  11     1120.81     1119.81     26.94 o
  -3   2  11      311.85      299.27     12.21 o
  -2   2  11      258.27      271.22     11.63 o
  -1   2  11      460.65      466.80     19.75 o
   0   2  11       80.27       76.73      7.81 o
   1   2  11     1580.36     1520.30     32.99 o
   2   2  11     3100.40     2924.29     57.25 o
   3   2  11        6.51       22.61      6.78 o
   4   2  11       46.15       40.04     11.13 o
   5   2  11      383.85      372.81     18.21 o
   6   2  11        1.18        0.40     10.88 o
   7   2  11        0.10      -10.98     10.98 o
   8   2  11       38.02       50.37     12.92 o
   9   2  11       92.68       94.51     15.93 o
  10   2  11      358.00      362.20     21.69 o
  11   2  11       42.12       76.51     14.81 o
  12   2  11      287.80      293.03     20.39 o
  13   2  11      149.52      159.37     19.75 o
  14   2  11      120.60      116.17     16.91 o
  15   2  11      160.18      132.08     24.37 o
  16   2  11       20.26       16.53     16.89 o
  17   2  11      266.35      250.14     25.63 o
  18   2  11       96.88       91.18     29.32 o
  19   2  11       92.42       69.81     29.30 o
  20   2  11      273.98      259.29     53.70 o
  21   2  11        6.38       29.29     29.91 o
  22   2  11       29.47        3.18     29.50 o
 -25   3  11       76.13      102.23     35.32 o
 -24   3  11      177.05      166.74     81.21 o
 -23   3  11      153.53       66.32     33.49 o
 -22   3  11      153.30      216.22     60.82 o
 -21   3  11      110.63       71.60     35.90 o
 -20   3  11      169.45      235.84     42.29 o
 -19   3  11        1.46       16.54     26.09 o
 -18   3  11       50.42      109.26     39.08 o
 -17   3  11       78.61       75.60     26.53 o
 -16   3  11       22.42       18.79     32.39 o
 -15   3  11        7.30       -4.29     21.76 o
 -14   3  11        9.72        9.74     17.14 o
 -13   3  11     1064.69     1039.83     37.23 o
 -12   3  11      602.99      573.73     50.04 o
 -11   3  11      187.98      192.82     15.79 o
 -10   3  11      701.38      671.55     25.35 o
  -9   3  11     1951.52     1975.58     54.01 o
  -8   3  11      895.21      880.41     31.97 o
  -7   3  11      608.72      623.98     24.17 o
  -6   3  11     1122.34     1082.11     35.14 o
  -5   3  11      531.11      519.47     22.01 o
  -4   3  11       16.65       17.42     19.63 o
  -3   3  11        9.70       18.30     12.26 o
  -2   3  11      943.46      897.36     31.55 o
  -1   3  11        0.24        6.72     12.03 o
   0   3  11      174.05      165.16     16.18 o
   1   3  11       28.29       31.38     15.03 o
   2   3  11      147.08      157.90     15.70 o
   3   3  11      446.69      403.04     46.26 o
   4   3  11      379.29      333.57     47.15 o
   5   3  11     1285.71     1226.41     55.02 o
   6   3  11     1145.22     1089.72     70.98 o
   7   3  11      131.91      172.50     25.56 o
   8   3  11      658.25      629.43     40.58 o
   9   3  11      819.72      806.05     45.97 o
  10   3  11      204.25      210.97     29.07 o
  11   3  11      283.70      229.87     30.40 o
  12   3  11      359.30      413.56     45.92 o
  13   3  11       10.91       10.35     33.67 o
  14   3  11       10.42       10.68     25.42 o
  15   3  11       28.61       13.97     52.43 o
  16   3  11       51.08       58.52     28.62 o
  17   3  11       23.27       16.11     42.80 o
  18   3  11      179.88      233.03     54.04 o
  19   3  11       10.18       21.93     46.61 o
  20   3  11       56.45       47.58     49.59 o
  21   3  11      371.29      333.48     62.94 o
 -23   4  11       90.15       47.87     34.17 o
 -22   4  11      147.98      141.40     36.07 o
 -21   4  11       81.03      125.88     45.90 o
 -20   4  11      307.66      317.65     40.65 o
 -19   4  11      164.45      159.26     59.99 o
 -18   4  11      197.39      196.48     34.71 o
 -17   4  11      370.99      400.92    119.32 o
 -16   4  11      277.41      286.53     36.06 o
 -15   4  11      327.25      328.98     62.30 o
 -14   4  11      371.10      340.96     36.20 o
 -13   4  11      905.77      894.10     53.89 o
 -12   4  11      197.52      203.42     22.01 o
 -11   4  11       43.37       57.53     19.38 o
 -10   4  11      132.11      163.40     18.83 o
  -9   4  11       26.14       46.85     19.66 o
  -8   4  11       95.34       61.87     16.13 o
  -7   4  11       37.67       39.49     15.41 o
  -6   4  11       14.81       10.28     14.81 o
  -5   4  11      491.32      452.94     24.74 o
  -4   4  11      560.72      598.81     28.18 o
  -3   4  11      746.09      703.75     44.07 o
  -2   4  11     1002.05      891.30     38.39 o
  -1   4  11      828.57      805.83     53.20 o
   0   4  11      444.06      354.92     25.97 o
   1   4  11      305.36      278.43     29.28 o
   2   4  11     1664.23     1458.81     72.53 o
   3   4  11      460.59      437.20     35.33 o
   4   4  11      290.54      289.35     30.95 o
   5   4  11      501.39      552.85     58.84 o
   6   4  11       10.89        8.70     57.92 o
   7   4  11       13.11       22.78     32.53 o
   8   4  11        5.06       -1.39     37.33 o
   9   4  11      133.99      154.20     29.82 o
  10   4  11      110.52      130.64     29.67 o
  11   4  11       38.49        0.77     27.15 o
  12   4  11      131.43      144.39     37.66 o
  13   4  11       73.41       98.75     65.87 o
  14   4  11      259.97      275.63     37.22 o
  15   4  11      146.82      135.86     34.01 o
  16   4  11      409.09      402.30     77.15 o
  17   4  11      396.87      440.94     44.36 o
  18   4  11        5.38      -33.99     47.02 o
  19   4  11       91.60      183.98     57.83 o
 -20   5  11       67.62       49.20     33.16 o
 -19   5  11       30.99       18.88     31.94 o
 -18   5  11       11.95       72.09     32.81 o
 -17   5  11        3.58      -26.33     29.99 o
 -16   5  11        0.81       48.34     31.52 o
 -15   5  11      103.01      187.71    117.44 o
 -14   5  11      104.36      158.77     34.35 o
 -13   5  11       45.73       31.68     29.00 o
 -12   5  11      183.93      190.29     32.61 o
 -11   5  11      374.26      417.65     40.09 o
 -10   5  11      372.64      418.02     32.15 o
  -9   5  11      628.42      667.52     32.52 o
  -8   5  11      339.03      332.19     24.75 o
  -7   5  11      464.28      423.09     26.63 o
  -6   5  11      404.49      404.45     26.19 o
  -5   5  11      225.61      205.57     21.54 o
  -4   5  11      211.10      211.24     21.66 o
  -3   5  11      160.53      156.54     20.45 o
  -2   5  11      274.18      217.60     43.99 o
  -1   5  11       14.53       18.14     23.47 o
   0   5  11       11.78       21.80     23.13 o
   1   5  11      109.49      140.38     28.01 o
   2   5  11      104.62       78.25     26.33 o
   3   5  11       53.82       43.32     29.46 o
   4   5  11      138.37      126.01     38.76 o
   5   5  11      120.83      114.53     29.13 o
   6   5  11      730.50      603.12     45.71 o
   7   5  11      271.93      259.50     35.31 o
   8   5  11      256.42      216.75     45.65 o
   9   5  11      249.71      203.48     34.54 o
  10   5  11      242.57      268.27     37.21 o
  11   5  11      155.78      218.70     58.85 o
  12   5  11      168.52      150.33     35.41 o
  13   5  11      315.20      348.29     42.42 o
  14   5  11        3.21        8.07     32.27 o
  15   5  11        5.65        9.76     76.66 o
  16   5  11        1.33        9.23     31.85 o
 -16   6  11      205.37      238.63     40.09 o
 -15   6  11       90.78      117.72     35.99 o
 -14   6  11       18.58       66.91     33.05 o
 -13   6  11       45.39       84.62     32.88 o
 -12   6  11      136.37      118.88     27.56 o
 -11   6  11       61.42       86.75     27.31 o
 -10   6  11        4.18        5.65     30.20 o
  -9   6  11       63.33       38.67     29.03 o
  -8   6  11        3.88      -10.38     22.91 o
  -7   6  11       98.64       91.90     21.06 o
  -6   6  11       18.26       24.64     19.36 o
  -5   6  11       15.34       32.09     19.31 o
  -4   6  11        3.13        0.70     21.26 o
  -3   6  11      275.53      256.63     28.14 o
  -2   6  11      333.85      282.73     28.49 o
  -1   6  11       83.98       87.35     29.11 o
   0   6  11      327.79      284.91     35.18 o
   1   6  11      357.15      378.23     75.66 o
   2   6  11      199.44      153.86     44.39 o
   3   6  11       79.31       95.47     30.32 o
   4   6  11      127.58      100.59     31.32 o
   5   6  11        8.72      -25.17     33.96 o
   6   6  11      299.26      311.31     39.22 o
   7   6  11       21.44       15.65     30.04 o
   8   6  11        8.23       53.91     47.88 o
   9   6  11      215.74      224.03     45.10 o
  10   6  11       54.80       71.68     34.40 o
  11   6  11        4.06        3.73     32.91 o
  12   6  11       21.39       63.10     35.38 o
  -7   7  11       24.25       52.66     32.54 o
  -6   7  11       79.66       63.87     38.37 o
  -5   7  11       52.12       58.67     31.51 o
  -4   7  11      145.55      141.32     28.98 o
  -3   7  11       90.51       97.60     25.89 o
  -2   7  11       43.21       64.38     25.21 o
  -1   7  11       21.57       27.48     24.28 o
   0   7  11        1.85        9.43     28.79 o
   1   7  11      113.89      146.53     27.46 o
   2   7  11       44.30       30.49     57.81 o
   3   7  11       52.81       76.00     32.69 o
 -26   0  12       34.46       35.30     22.73 o
 -25   0  12      354.00      351.03     45.70 o
 -24   0  12       37.54       45.94     23.71 o
 -23   0  12        8.55       16.27     22.25 o
 -22   0  12      183.22      149.48     33.89 o
 -21   0  12      183.93      160.80     21.51 o
 -20   0  12       91.41      125.95     17.60 o
 -19   0  12      250.89      246.47     20.14 o
 -18   0  12      470.08      476.66     37.17 o
 -17   0  12      940.25      942.50     34.01 o
 -16   0  12     1493.92     1500.64     62.88 o
 -15   0  12       44.31       62.23     19.07 o
 -14   0  12      358.93      345.29     19.80 o
 -13   0  12     1362.85     1359.87     40.17 o
 -12   0  12      847.58      835.89     29.62 o
 -11   0  12     1585.93     1468.81     41.81 o
 -10   0  12      937.68      944.29     30.60 o
  -9   0  12     1011.95      977.49     41.91 o
  -8   0  12      837.18      768.67     26.27 o
  -7   0  12      774.81      767.62     26.32 o
  -6   0  12     1094.22      954.24     35.29 o
  -5   0  12      142.61       94.47     14.07 o
  -4   0  12        7.33        5.45     11.71 o
  -3   0  12       36.80       33.17     12.49 o
  -2   0  12     1266.96     1198.18     41.18 o
  -1   0  12       10.10       16.15     12.00 o
   0   0  12      432.67      438.38     23.45 o
   1   0  12     2632.47     2605.94     75.64 o
   2   0  12     1651.88     1787.71     56.21 o
   3   0  12       92.92      119.71     15.95 o
   4   0  12     1113.28     1131.58     49.14 o
   5   0  12     2231.58     2339.68     84.03 o
   6   0  12     1209.20     1208.54     52.15 o
   7   0  12      596.04      539.81     37.45 o
   8   0  12      295.91      323.56     27.18 o
   9   0  12     1584.62     1573.36     63.57 o
  10   0  12       30.10       45.43     25.27 o
  11   0  12       38.15       18.84     24.86 o
  12   0  12       71.17       52.78     27.85 o
  13   0  12      111.81      111.40     31.49 o
  14   0  12       22.14       31.59     30.11 o
  15   0  12      101.57      120.59     33.19 o
  16   0  12       91.49       80.09     33.20 o
  17   0  12       12.87        4.80     30.64 o
  18   0  12       17.02       22.23     31.19 o
  19   0  12      638.76      640.94     57.36 o
  20   0  12      253.94      279.96     43.22 o
  21   0  12       24.86       17.45     33.10 o
  22   0  12      117.84      110.54     34.85 o
 -26   1  12       28.68       34.25     15.26 o
 -25   1  12       40.20       37.10     15.03 o
 -24   1  12       36.18       37.83     15.17 o
 -23   1  12       91.33      109.85     15.44 o
 -22   1  12      240.01      283.20     23.35 o
 -21   1  12      942.45      975.10     31.94 o
 -20   1  12      891.18      930.06     37.63 o
 -19   1  12      187.43      180.60     14.51 o
 -18   1  12      433.68      488.58     19.12 o
 -17   1  12      619.86      627.92     25.04 o
 -16   1  12      179.03      182.63     11.99 o
 -15   1  12       30.81       28.18      8.95 o
 -14   1  12       40.58       47.61      8.83 o
 -13   1  12        8.28       19.04      8.01 o
 -12   1  12        6.65       12.00      7.57 o
 -11   1  12        1.34       -6.13      7.03 o
 -10   1  12       29.35       42.73      7.66 o
  -9   1  12      657.51      587.48     18.28 o
  -8   1  12      395.84      360.83     13.68 o
  -7   1  12      788.30      763.20     20.30 o
  -6   1  12     2009.53     1922.02     38.00 o
  -5   1  12     1040.29     1002.59     23.65 o
  -4   1  12     1337.14     1313.81     28.37 o
  -3   1  12     3025.78     2937.27     54.05 o
  -2   1  12     2227.58     2161.61     49.46 o
  -1   1  12       24.39       27.03      9.33 o
   0   1  12      257.77      258.99     14.28 o
   1   1  12      718.10      689.12     22.79 o
   2   1  12      310.21      301.42     13.92 o
   3   1  12      563.37      528.30     18.17 o
   4   1  12       10.36       13.98      8.90 o
   5   1  12        5.58       15.49      9.19 o
   6   1  12      206.81      244.04     13.74 o
   7   1  12       92.16       94.24     14.32 o
   8   1  12      312.14      340.89     19.17 o
   9   1  12      438.63      446.48     25.91 o
  10   1  12      368.71      435.68     21.97 o
  11   1  12      466.56      561.21     30.01 o
  12   1  12      570.80      614.39     38.31 o
  13   1  12      866.61      932.14     78.54 o
  14   1  12       17.38       16.61     18.09 o
  15   1  12      412.89      394.30     26.96 o
  16   1  12      365.92      333.13     25.79 o
  17   1  12       15.99       -0.47     18.27 o
  18   1  12      107.29      103.21     36.64 o
  19   1  12       30.50       28.55     19.66 o
  20   1  12        5.46      -18.79     18.79 o
  21   1  12        5.39       18.68     20.14 o
  22   1  12        3.47      -19.37     19.37 o
 -25   2  12       20.45        1.00     22.32 o
 -24   2  12      200.77      202.54     22.91 o
 -23   2  12       68.62       64.32     27.22 o
 -22   2  12        1.18       -1.10     16.68 o
 -21   2  12       25.41       24.87     21.46 o
 -20   2  12       13.53       -3.69     16.03 o
 -19   2  12        7.92        6.59     15.65 o
 -18   2  12      149.45      143.47     16.95 o
 -17   2  12      458.06      402.52     20.30 o
 -16   2  12       43.82       28.17     11.44 o
 -15   2  12      289.69      288.36     15.88 o
 -14   2  12      406.95      434.86     16.89 o
 -13   2  12      599.62      580.18     18.28 o
 -12   2  12      330.32      323.07     12.67 o
 -11   2  12      179.70      196.87     10.30 o
 -10   2  12     1527.34     1439.58     28.85 o
  -9   2  12      411.52      408.83     13.67 o
  -8   2  12      109.04       90.67      8.26 o
  -7   2  12      565.47      563.58     15.95 o
  -6   2  12      699.20      689.42     18.51 o
  -5   2  12       91.83      102.46      8.49 o
  -4   2  12      121.64      143.55      9.16 o
  -3   2  12      127.12      141.11     11.09 o
  -2   2  12       45.19       49.14      7.83 o
  -1   2  12      118.88      118.17      9.00 o
   0   2  12      233.11      223.84     11.20 o
   1   2  12      193.64      206.46     10.88 o
   2   2  12      409.17      418.25     14.99 o
   3   2  12      263.48      275.80     13.45 o
   4   2  12     1001.54     1010.78     28.97 o
   5   2  12      761.98      709.45     29.73 o
   6   2  12      468.05      518.58     26.54 o
   7   2  12      727.15      665.52     29.44 o
   8   2  12      333.94      348.49     21.60 o
   9   2  12      189.52      190.35     23.39 o
  10   2  12        3.41        1.96     13.64 o
  11   2  12      120.92      102.51     16.43 o
  12   2  12       61.44       30.03     14.95 o
  13   2  12       24.64       31.43     16.00 o
  14   2  12        0.77      -12.98     16.27 o
  15   2  12       11.33       -5.62     16.72 o
  16   2  12       59.24       47.59     17.90 o
  17   2  12      172.82      172.39     31.48 o
  18   2  12       26.38        9.78     57.39 o
  19   2  12      133.33       93.83     31.48 o
  20   2  12       93.22      157.83     33.83 o
  21   2  12       72.53      107.90     33.19 o
 -24   3  12       27.48       26.68     33.42 o
 -23   3  12       15.96       45.31     32.43 o
 -22   3  12       94.26       90.35     35.49 o
 -21   3  12       29.76       40.90     46.00 o
 -20   3  12       69.30       29.13     28.46 o
 -19   3  12      255.66      279.95     36.25 o
 -18   3  12       62.78       71.38     28.45 o
 -17   3  12      111.49      150.33     29.74 o
 -16   3  12       11.51       35.31     24.97 o
 -15   3  12        1.38        6.21     18.44 o
 -14   3  12       45.70       40.53     18.65 o
 -13   3  12        0.37       -4.37     14.56 o
 -12   3  12       88.16       72.75     15.88 o
 -11   3  12        1.98      -12.01     12.01 o
 -10   3  12        0.63       -8.23     12.24 o
  -9   3  12        3.24       -4.84     13.58 o
  -8   3  12      232.01      228.97     16.85 o
  -7   3  12      483.42      482.85     24.19 o
  -6   3  12      440.46      411.18     20.51 o
  -5   3  12      162.01      168.76     15.29 o
  -4   3  12       26.00       13.77     11.74 o
  -3   3  12       14.34       18.93     13.56 o
  -2   3  12      528.02      438.61     23.37 o
  -1   3  12      502.80      446.49     23.57 o
   0   3  12      177.68      150.52     16.15 o
   1   3  12       92.29       81.31     14.80 o
   2   3  12      205.05      190.31     25.53 o
   3   3  12       87.91       52.63     34.71 o
   4   3  12        2.08       17.79     20.82 o
   5   3  12      130.32      116.61     24.06 o
   6   3  12        1.09       28.83     22.07 o
   7   3  12        0.25       38.71     23.11 o
   8   3  12      116.07      136.52     27.24 o
   9   3  12       50.62       69.65     25.02 o
  10   3  12        6.61       18.42     24.45 o
  11   3  12      121.60      170.32     29.58 o
  12   3  12       92.69       93.76     27.65 o
  13   3  12       45.23       23.99     35.79 o
  14   3  12        4.12        4.63     36.10 o
  15   3  12       76.19       48.80     28.85 o
  16   3  12      124.15       99.35     46.01 o
  17   3  12      311.21      278.41     57.02 o
  18   3  12       14.92      -18.06     44.34 o
  19   3  12        1.23       16.41     49.22 o
 -22   4  12        0.99        7.85     32.56 o
 -21   4  12       11.44       70.26     45.45 o
 -20   4  12        1.28       -1.49     63.08 o
 -19   4  12        9.58        9.61     29.83 o
 -18   4  12        0.02      -12.02     27.16 o
 -17   4  12       51.66       42.69     28.45 o
 -16   4  12        8.40        4.71     26.45 o
 -15   4  12       58.43       54.84     28.23 o
 -14   4  12        7.46       -3.80     24.60 o
 -13   4  12       16.62        4.94     33.54 o
 -12   4  12        4.42       24.89     17.04 o
 -11   4  12       90.75       86.86     16.22 o
 -10   4  12       13.03       13.39     16.25 o
  -9   4  12      168.43      137.69     18.89 o
  -8   4  12      296.43      265.75     27.42 o
  -7   4  12       43.24       54.90     16.55 o
  -6   4  12        2.31        1.17     15.32 o
  -5   4  12       40.57       19.53     15.77 o
  -4   4  12        8.99        3.67     14.97 o
  -3   4  12       14.58       33.96     18.00 o
  -2   4  12      105.65       92.17     20.21 o
  -1   4  12      166.37      193.52     22.68 o
   0   4  12        4.08        5.86     21.76 o
   1   4  12       72.22       62.89     23.60 o
   2   4  12       67.49       70.62     27.15 o
   3   4  12        7.15        2.75     22.93 o
   4   4  12        0.41        0.00     22.99 o
   5   4  12       99.68       83.99     26.01 o
   6   4  12       41.33       44.43     25.46 o
   7   4  12       32.68       35.48     26.76 o
   8   4  12       22.55       23.67     25.49 o
   9   4  12      101.59       72.41     28.00 o
  10   4  12        2.60        7.45     47.36 o
  11   4  12        3.55       22.73     28.55 o
  12   4  12        1.20       67.19     30.10 o
  13   4  12      313.10      270.93     37.77 o
  14   4  12      138.80      150.91     34.37 o
  15   4  12       24.52       65.48     31.94 o
  16   4  12       78.22       91.20     33.21 o
  17   4  12        1.36       -1.97     31.02 o
 -19   5  12       44.94       43.82     46.89 o
 -18   5  12        1.70      -42.27     42.27 o
 -17   5  12       20.83       71.98     33.64 o
 -16   5  12       17.40      -18.23     29.09 o
 -15   5  12        3.28       -1.86     29.15 o
 -14   5  12       28.70       65.25     65.57 o
 -13   5  12      136.84      180.29     34.48 o
 -12   5  12       21.65       18.30     22.38 o
 -11   5  12       27.92       35.48     22.74 o
 -10   5  12       32.40        9.23     18.91 o
  -9   5  12       96.45      109.33     20.71 o
  -8   5  12       87.24      100.83     19.99 o
  -7   5  12       61.35       83.14     19.38 o
  -6   5  12       49.57       71.43     19.10 o
  -5   5  12      106.79       91.79     19.47 o
  -4   5  12       59.97       37.16     19.69 o
  -3   5  12      198.22      195.49     21.97 o
  -2   5  12       50.87       74.33     26.81 o
  -1   5  12        0.03       41.78     33.76 o
   0   5  12        2.28      -17.20     24.12 o
   1   5  12       55.31       79.85     27.68 o
   2   5  12      141.70      102.45     28.13 o
   3   5  12       11.46       10.97     25.51 o
   4   5  12       11.86       -0.42     26.53 o
   5   5  12      188.83      156.72     31.48 o
   6   5  12        6.01       24.27     28.07 o
   7   5  12       14.42       18.40     28.72 o
   8   5  12        7.41      -21.77     27.89 o
   9   5  12       40.53       52.51     43.98 o
  10   5  12      116.17      168.87     35.89 o
  11   5  12        4.75       -2.83     30.73 o
  12   5  12      238.47      307.02    103.24 o
  13   5  12       12.60      -12.69     31.79 o
  14   5  12       47.39       37.72     62.53 o
 -14   6  12       34.33       77.60     34.10 o
 -13   6  12       73.67       54.97     35.75 o
 -12   6  12       63.68        7.75     25.30 o
 -11   6  12       28.61        3.45     24.57 o
 -10   6  12       14.87       12.31     24.84 o
  -9   6  12        2.54       11.04     24.18 o
  -8   6  12        8.08        0.99     23.79 o
  -7   6  12       37.82       36.79     20.76 o
  -6   6  12       19.44       -5.15     19.60 o
  -5   6  12        1.97       -8.21     21.84 o
  -4   6  12        0.63       29.38     23.12 o
  -3   6  12       14.82       54.11     23.84 o
  -2   6  12      305.99      268.77     29.33 o
  -1   6  12       96.87      110.86     25.49 o
   0   6  12        3.13       47.32     28.91 o
   1   6  12      200.31      182.65     34.25 o
   2   6  12      155.91      170.40     34.46 o
   3   6  12       43.86       42.07     38.82 o
   4   6  12        5.36        1.50     29.45 o
   5   6  12       33.75        1.50     30.05 o
   6   6  12       17.99       -0.87     30.51 o
   7   6  12       17.08        6.37     31.26 o
   8   6  12       53.71       60.79     34.35 o
   9   6  12        0.18      -23.95     32.25 o
  10   6  12        7.46       -0.56     33.46 o
 -25   1  13       10.66       -3.54     14.28 o
 -24   1  13        8.32       19.83     13.71 o
 -23   1  13       51.32       40.35     14.45 o
 -22   1  13        3.20      -11.39     13.30 o
 -21   1  13       49.33       49.83     14.25 o
 -20   1  13       57.16       51.02     12.90 o
 -19   1  13       88.97       70.46     12.89 o
 -18   1  13       63.69       67.44     11.56 o
 -17   1  13      185.57      198.51     12.91 o
 -16   1  13       97.72      102.27     11.92 o
 -15   1  13      174.94      176.48     11.81 o
 -14   1  13        1.79        0.94      8.66 o
 -13   1  13      179.80      187.55     16.78 o
 -12   1  13      111.39       97.62      9.75 o
 -11   1  13        7.34        6.63      7.84 o
 -10   1  13        8.97       14.58      7.67 o
  -9   1  13       99.68      100.33      8.99 o
  -8   1  13       45.19       50.02      8.83 o
  -7   1  13       33.35       33.24      8.32 o
  -6   1  13       98.31      104.65      9.66 o
  -5   1  13      135.83      110.49      9.61 o
  -4   1  13      270.45      253.38     12.10 o
  -3   1  13      394.51      368.33     21.95 o
  -2   1  13      114.81       98.68      9.26 o
  -1   1  13       18.00       33.72     10.46 o
   0   1  13       20.04       45.98     10.75 o
   1   1  13      639.25      693.12     24.43 o
   2   1  13       31.71       33.25     10.82 o
   3   1  13       20.11        3.09     11.15 o
   4   1  13      343.97      336.61     17.29 o
   5   1  13       47.02       45.49     11.43 o
   6   1  13        0.27       11.58     11.11 o
   7   1  13       29.40       44.73     15.22 o
   8   1  13       18.07        7.40     14.81 o
   9   1  13        9.74       -7.44     18.15 o
  10   1  13        1.41        5.38     15.88 o
  11   1  13        0.97       -2.26     27.40 o
  12   1  13        1.85      -18.45     18.45 o
  13   1  13        2.19      -23.10     23.10 o
  14   1  13      150.35      147.04     24.26 o
  15   1  13      174.34      170.88     25.38 o
  16   1  13        2.61      -20.47     20.47 o
  17   1  13        5.22       -7.83     26.20 o
  18   1  13       31.22       34.68     22.53 o
  19   1  13        9.06       36.09     22.76 o
  20   1  13        1.77      -21.19     21.19 o
 -24   2  13       90.51       80.37     20.90 o
 -23   2  13       30.66        6.59     17.89 o
 -22   2  13       45.30        0.04     27.50 o
 -21   2  13      154.21      185.89     21.70 o
 -20   2  13       65.66       54.90     34.05 o
 -19   2  13       75.62       73.12     17.82 o
 -18   2  13       27.16       31.11     14.82 o
 -17   2  13        4.73      -11.89     13.70 o
 -16   2  13       26.65       21.70     12.72 o
 -15   2  13       23.35        7.51     13.17 o
 -14   2  13       71.93       62.97     12.00 o
 -13   2  13      180.34      205.76     11.85 o
 -12   2  13       48.76       57.89     11.42 o
 -11   2  13      484.48      447.54     16.47 o
 -10   2  13      523.04      487.53     19.68 o
  -9   2  13      380.07      414.76     16.29 o
  -8   2  13      514.22      496.29     16.56 o
  -7   2  13      413.70      380.29     13.41 o
  -6   2  13      117.67      128.92      9.17 o
  -5   2  13        6.21        7.71      7.40 o
  -4   2  13      263.42      258.60     11.73 o
  -3   2  13      571.95      519.80     17.36 o
  -2   2  13       78.13       70.79      8.89 o
  -1   2  13      143.60      147.92     10.38 o
   0   2  13        6.16       15.48      7.73 o
   1   2  13      217.87      206.06     11.59 o
   2   2  13       92.64       85.81      9.39 o
   3   2  13       44.32       60.45      8.88 o
   4   2  13       86.83      114.72     11.89 o
   5   2  13      536.96      562.65     28.08 o
   6   2  13      265.59      276.98     31.39 o
   7   2  13      150.88      170.06     17.50 o
   8   2  13      462.63      499.33     29.64 o
   9   2  13       88.80       89.82     15.97 o
  10   2  13       30.74       33.09     15.91 o
  11   2  13      248.48      292.87     21.95 o
  12   2  13       41.33       34.38     15.65 o
  13   2  13       31.75       25.68     17.27 o
  14   2  13      133.33      131.01     31.73 o
  15   2  13        0.45      -22.75     22.75 o
  16   2  13        0.17       11.56     70.12 o
  17   2  13        2.74       21.78     29.09 o
  18   2  13       26.32       46.32     30.28 o
  19   2  13       19.26       19.03     30.36 o
 -23   3  13       14.78       48.06     46.00 o
 -22   3  13       38.06       83.47     45.19 o
 -21   3  13      118.89      102.75     45.38 o
 -20   3  13       28.29       26.15     29.18 o
 -19   3  13       19.01       -6.13     26.95 o
 -18   3  13      354.62      383.59     42.79 o
 -17   3  13      494.74      436.40     66.44 o
 -16   3  13      209.31      225.03     36.15 o
 -15   3  13      275.67      267.56     26.20 o
 -14   3  13      544.91      541.05     35.52 o
 -13   3  13       62.85       46.05     16.63 o
 -12   3  13      127.93      133.59     18.48 o
 -11   3  13      660.85      648.57     26.58 o
 -10   3  13       62.58       72.43     14.54 o
  -9   3  13        4.63       14.94     12.00 o
  -8   3  13      154.77      157.09     16.00 o
  -7   3  13       49.79       52.36     13.83 o
  -6   3  13       57.94       63.11     13.82 o
  -5   3  13      113.61      131.91     15.07 o
  -4   3  13       15.68       38.10     12.76 o
  -3   3  13      638.20      608.23     35.54 o
  -2   3  13      605.50      645.32     28.80 o
  -1   3  13      429.86      482.25     25.51 o
   0   3  13      877.51      819.80     31.96 o
   1   3  13      401.00      371.80     22.74 o
   2   3  13      549.55      522.01     37.12 o
   3   3  13      468.89      443.62     37.00 o
   4   3  13      232.91      233.75     34.73 o
   5   3  13      121.20       99.63     25.74 o
   6   3  13        1.88      -15.95     22.45 o
   7   3  13      123.70      112.69     26.91 o
   8   3  13        0.23        3.83     24.15 o
   9   3  13      132.38      202.74     31.39 o
  10   3  13       17.74      -23.15     24.45 o
  11   3  13       55.52      113.77     29.49 o
  12   3  13      213.45      238.13     36.66 o
  13   3  13       27.52        6.27     28.80 o
  14   3  13       29.48       74.28     30.10 o
  15   3  13      244.45      339.65     57.16 o
  16   3  13      231.34      199.08     51.63 o
  17   3  13      129.70      165.19     52.32 o
  18   3  13       55.85       98.77     50.49 o
 -20   4  13       19.48       34.80     35.54 o
 -19   4  13       78.31       82.79     32.98 o
 -18   4  13       62.28       91.98     31.99 o
 -17   4  13        1.80       25.59     31.22 o
 -16   4  13       18.93      -12.79     26.88 o
 -15   4  13        0.64      -25.44     25.44 o
 -14   4  13      106.35      121.27     30.16 o
 -13   4  13      148.34      159.47     24.57 o
 -12   4  13      372.10      403.30     26.35 o
 -11   4  13      211.81      226.73     19.72 o
 -10   4  13      625.45      598.87     30.09 o
  -9   4  13      249.87      233.17     22.07 o
  -8   4  13       37.40       68.24     17.73 o
  -7   4  13     1014.03      996.05     37.54 o
  -6   4  13      721.17      703.98     32.01 o
  -5   4  13      388.61      408.56     37.69 o
  -4   4  13      122.10      105.53     18.38 o
  -3   4  13       50.01       78.20     17.83 o
  -2   4  13      263.42      237.28     24.80 o
  -1   4  13       44.11        9.48     18.86 o
   0   4  13       14.92        7.06     22.74 o
   1   4  13        4.12       33.03     24.13 o
   2   4  13      106.79       96.03     26.73 o
   3   4  13       27.81       28.93     25.32 o
   4   4  13      238.43      277.16     34.80 o
   5   4  13      299.21      253.14     46.85 o
   6   4  13      167.47      143.43     30.31 o
   7   4  13      501.93      526.55     54.44 o
   8   4  13      441.01      523.26     76.82 o
   9   4  13      119.28      128.70     31.58 o
  10   4  13       10.47      -22.09     27.54 o
  11   4  13      247.65      224.56     35.86 o
  12   4  13      419.29      485.73     45.47 o
  13   4  13      102.28       69.96     32.71 o
  14   4  13       51.02        6.07     30.70 o
  15   4  13        3.15        4.65     32.42 o
  16   4  13        1.15       -6.86     47.97 o
 -17   5  13      132.71      201.25     38.37 o
 -16   5  13      212.41      199.95     39.46 o
 -15   5  13      200.86      209.19     37.67 o
 -14   5  13      157.44      189.14     53.38 o
 -13   5  13      210.67      233.51     69.37 o
 -12   5  13       35.26       68.83     24.97 o
 -11   5  13       39.54       44.83     23.59 o
 -10   5  13      138.55      123.81     21.70 o
  -9   5  13       65.89       83.47     20.38 o
  -8   5  13        0.47      -10.45     17.98 o
  -7   5  13       39.71       32.07     19.70 o
  -6   5  13       55.05       63.57     23.44 o
  -5   5  13        2.85       12.46     18.38 o
  -4   5  13       56.99       70.27     19.71 o
  -3   5  13      310.05      356.61     30.26 o
  -2   5  13      379.88      334.60     44.96 o
  -1   5  13      160.79      151.01     30.57 o
   0   5  13      152.37      124.40     30.31 o
   1   5  13      499.60      421.74     39.54 o
   2   5  13      252.02      201.90     33.10 o
   3   5  13      205.44      164.70     31.78 o
   4   5  13      221.68      164.55     32.90 o
   5   5  13      125.41      102.65     32.94 o
   6   5  13       16.02        5.34     54.89 o
   7   5  13        9.62       43.82     35.38 o
   8   5  13      135.75      155.13     35.07 o
   9   5  13       41.45       55.41     32.42 o
  10   5  13       28.72       48.93     48.05 o
  11   5  13       85.44       95.82     35.20 o
  12   5  13       38.56       16.42     33.05 o
 -12   6  13       27.26       23.34     48.98 o
 -11   6  13      119.63       90.51     27.77 o
 -10   6  13       13.27        9.00     25.24 o
  -9   6  13       61.29       75.03     26.49 o
  -8   6  13      176.70      170.01     29.68 o
  -7   6  13      107.84      123.38     23.01 o
  -6   6  13      370.03      360.54     35.26 o
  -5   6  13       95.17       71.21     24.66 o
  -4   6  13       23.48       10.47     23.10 o
  -3   6  13      124.97      156.87     32.68 o
  -2   6  13       16.05       12.74     25.10 o
  -1   6  13      107.98      142.70     27.33 o
   0   6  13       24.10      -27.72     27.72 o
   1   6  13        0.42       14.87     29.90 o
   2   6  13        3.25       43.87     31.61 o
   3   6  13       45.97       64.05     32.22 o
   4   6  13        1.23       51.55     34.66 o
   5   6  13        7.67      -15.40     30.74 o
   6   6  13       43.79      100.09     35.02 o
   7   6  13       35.56       63.06     33.99 o
 -24   0  14       54.96       61.05     24.33 o
 -23   0  14       45.95       54.05     31.41 o
 -22   0  14      465.74      456.57     30.88 o
 -21   0  14      470.19      430.97     54.37 o
 -20   0  14      264.47      254.57     24.80 o
 -19   0  14      245.60      265.24     24.36 o
 -18   0  14       90.83      121.44     17.66 o
 -17   0  14      630.25      696.20     31.00 o
 -16   0  14      132.96      116.36     16.26 o
 -15   0  14      119.95      104.11     16.01 o
 -14   0  14      195.28      204.47     17.68 o
 -13   0  14       26.07       35.63     13.24 o
 -12   0  14       98.40      108.59     14.51 o
 -11   0  14       22.43       14.14     14.04 o
 -10   0  14       23.58       47.90     12.66 o
  -9   0  14       19.46       15.81     11.91 o
  -8   0  14     1034.04      964.29     48.53 o
  -7   0  14     1602.55     1436.61     41.57 o
  -6   0  14      388.45      416.43     24.66 o
  -5   0  14      108.07      125.98     27.12 o
  -4   0  14      723.30      842.65     38.36 o
  -3   0  14     1759.88     1718.96     56.06 o
  -2   0  14      515.82      589.74     39.61 o
  -1   0  14     1025.11     1106.01     42.04 o
   0   0  14     1126.87     1071.32     41.05 o
   1   0  14      140.84      160.29     18.90 o
   2   0  14      166.13      147.03     18.48 o
   3   0  14        5.16       19.49     15.52 o
   4   0  14       84.76       94.43     18.05 o
   5   0  14      143.19      134.18     19.38 o
   6   0  14        2.35        5.54     16.49 o
   7   0  14       17.69       12.13     17.37 o
   8   0  14      300.35      358.36     40.75 o
   9   0  14      225.19      256.73     37.45 o
  10   0  14      329.54      319.56     40.18 o
  11   0  14      440.80      438.46     46.33 o
  12   0  14       84.54       33.43     30.97 o
  13   0  14      246.43      255.34     40.49 o
  14   0  14      225.67      228.72     39.73 o
  15   0  14      108.11       78.92     34.54 o
  16   0  14      212.55      210.11     39.87 o
  17   0  14       34.81        6.98     32.76 o
  18   0  14      117.27       57.80     34.11 o
  19   0  14       10.79      -29.97     29.97 o
 -24   1  14       87.77      109.94     15.60 o
 -23   1  14      111.42      143.35     16.45 o
 -22   1  14       17.38       14.62     13.88 o
 -21   1  14        1.51        9.85     13.55 o
 -20   1  14        1.02       -0.69     12.28 o
 -19   1  14        0.31       13.96     12.23 o
 -18   1  14       29.01       12.19     11.14 o
 -17   1  14       66.88       77.56     11.25 o
 -16   1  14      141.47      157.48     14.23 o
 -15   1  14      381.50      381.16     17.97 o
 -14   1  14      318.57      293.32     13.99 o
 -13   1  14      495.40      529.37     17.66 o
 -12   1  14      279.36      254.68     12.89 o
 -11   1  14      988.78     1017.69     24.13 o
 -10   1  14      874.94      872.35     21.83 o
  -9   1  14      312.30      315.79     13.25 o
  -8   1  14      586.60      562.43     17.10 o
  -7   1  14      306.50      300.56     13.88 o
  -6   1  14      163.08      168.92     13.27 o
  -5   1  14      157.40      165.00     11.31 o
  -4   1  14        1.14        9.75      8.27 o
  -3   1  14       44.72       35.64      8.96 o
  -2   1  14        7.45       -4.32      8.22 o
  -1   1  14       32.15       58.95     13.05 o
   0   1  14      304.69      324.84     16.15 o
   1   1  14      503.38      520.81     24.46 o
   2   1  14      281.64      327.67     24.07 o
   3   1  14      409.95      453.45     20.68 o
   4   1  14      829.05      839.75     28.39 o
   5   1  14      384.80      444.82     30.23 o
   6   1  14      324.67      352.34     23.60 o
   7   1  14      436.69      421.75     25.47 o
   8   1  14      408.92      409.01     25.50 o
   9   1  14      352.06      316.12     23.70 o
  10   1  14       92.37       96.67     18.89 o
  11   1  14        6.58      -13.71     18.93 o
  12   1  14       64.27       56.34     21.62 o
  13   1  14       14.24        4.07     23.19 o
  14   1  14        0.02      -19.07     19.07 o
  15   1  14       37.95       61.83     22.30 o
  16   1  14       62.60       83.11     23.69 o
  17   1  14        6.70        1.91     21.24 o
  18   1  14       55.09       41.11     22.63 o
  19   1  14       44.86       51.27     26.10 o
 -23   2  14       80.69       97.47     19.98 o
 -22   2  14      198.43      135.90     20.79 o
 -21   2  14       84.08       97.72     19.52 o
 -20   2  14       52.85       76.58     28.17 o
 -19   2  14      174.77      127.64     19.80 o
 -18   2  14       86.52       66.57     16.56 o
 -17   2  14      113.61      120.16     17.24 o
 -16   2  14       93.99       89.44     14.76 o
 -15   2  14      376.64      331.91     18.12 o
 -14   2  14      158.69      137.55     14.13 o
 -13   2  14       17.52       25.92     11.67 o
 -12   2  14       10.48        3.19     10.72 o
 -11   2  14        7.14        3.09      8.73 o
 -10   2  14        9.64       11.28      8.23 o
  -9   2  14       77.48       78.58     14.53 o
  -8   2  14        2.94       16.88     10.34 o
  -7   2  14      528.74      484.14     23.03 o
  -6   2  14      431.41      394.13     16.15 o
  -5   2  14      228.74      228.52     12.92 o
  -4   2  14      343.03      338.39     15.73 o
  -3   2  14      146.23      172.14     12.14 o
  -2   2  14      871.63      842.11     26.45 o
  -1   2  14      320.02      336.42     15.75 o
   0   2  14      195.70      188.62     12.43 o
   1   2  14      465.94      458.38     18.39 o
   2   2  14       98.51       91.52     10.74 o
   3   2  14      197.82      182.54     12.66 o
   4   2  14        2.01      -13.07     13.07 o
   5   2  14        1.20       10.70     10.38 o
   6   2  14       61.62       65.97     17.88 o
   7   2  14      223.08      243.48     20.28 o
   8   2  14       44.64       37.69     15.54 o
   9   2  14        1.72        3.01     14.90 o
  10   2  14        3.40       -8.02     14.86 o
  11   2  14      129.78      132.34     24.95 o
  12   2  14      581.67      681.33     33.34 o
  13   2  14       57.28       69.83     18.91 o
  14   2  14       50.24      120.77     43.98 o
  15   2  14      122.14      126.18     31.67 o
  16   2  14       91.95       39.90     64.97 o
  17   2  14       20.12      -14.04     28.81 o
  18   2  14       14.51       38.12     40.83 o
 -21   3  14       25.92        1.83     42.20 o
 -20   3  14        7.92        9.26     41.23 o
 -19   3  14        2.62      -22.75     39.27 o
 -18   3  14        3.36       11.63     39.98 o
 -17   3  14        0.72      -37.15     37.15 o
 -16   3  14        1.10       -0.48     45.82 o
 -15   3  14       33.70       26.93     30.45 o
 -14   3  14       86.29       56.89     21.31 o
 -13   3  14       63.65       65.48     21.25 o
 -12   3  14       64.58       35.78     17.29 o
 -11   3  14      470.57      506.70     24.62 o
 -10   3  14      280.93      294.35     19.79 o
  -9   3  14       83.24       58.51     13.64 o
  -8   3  14       31.03       36.39     13.03 o
  -7   3  14        6.54       27.66     13.98 o
  -6   3  14      341.08      339.69     20.50 o
  -5   3  14       13.39       31.01     13.80 o
  -4   3  14      147.23      196.24     17.22 o
  -3   3  14       61.27       35.54     14.35 o
  -2   3  14        0.74        5.86     14.88 o
  -1   3  14        5.17        0.78     14.76 o
   0   3  14       59.65       59.26     16.26 o
   1   3  14        7.59       17.58     22.75 o
   2   3  14       69.61      109.95     26.15 o
   3   3  14      230.80      258.95     53.16 o
   4   3  14       65.40       54.17     24.80 o
   5   3  14       81.12       57.71     25.60 o
   6   3  14        6.20        8.46     24.40 o
   7   3  14       80.28      104.31     28.05 o
   8   3  14      348.50      335.56     36.26 o
   9   3  14       39.94       45.66     27.61 o
  10   3  14       76.94       66.21     29.47 o
  11   3  14       14.10        9.01     27.88 o
  12   3  14       32.58       16.25     42.77 o
  13   3  14       45.08       75.61     31.12 o
  14   3  14        8.89        8.64     29.77 o
  15   3  14        2.29       22.50     44.81 o
  16   3  14        4.76       -6.68     44.18 o
 -19   4  14        1.37       14.36     31.12 o
 -18   4  14        7.50       53.07     30.77 o
 -17   4  14       21.09       44.30     32.96 o
 -16   4  14        0.32      -20.89     27.21 o
 -15   4  14       15.32       22.75     28.19 o
 -14   4  14      103.81       89.29     30.16 o
 -13   4  14      129.34      117.00     24.71 o
 -12   4  14        0.76       -8.72     17.85 o
 -11   4  14      105.11       76.57     19.87 o
 -10   4  14        2.06       -2.41     15.54 o
  -9   4  14        2.56      -16.58     16.58 o
  -8   4  14        0.61       22.48     17.50 o
  -7   4  14       31.90       34.32     17.53 o
  -6   4  14        5.06       13.69     16.76 o
  -5   4  14        7.86        3.51     16.75 o
  -4   4  14        3.59      -10.86     16.53 o
  -3   4  14      128.40      108.21     19.29 o
  -2   4  14       11.02        6.02     19.79 o
  -1   4  14        4.02       28.29     24.94 o
   0   4  14      140.09      100.68     27.86 o
   1   4  14      106.38       85.80     31.40 o
   2   4  14       27.71       27.27     31.79 o
   3   4  14        1.25      -21.84     24.83 o
   4   4  14       64.24       74.59     28.68 o
   5   4  14       12.23       -5.18     37.13 o
   6   4  14       17.94       63.68     29.19 o
   7   4  14       34.37       10.55     27.96 o
   8   4  14       55.94       99.58     31.19 o
   9   4  14       38.07       33.67     30.49 o
  10   4  14       36.22       44.60     30.78 o
  11   4  14        5.93       20.78     30.86 o
  12   4  14        6.03       29.75     31.17 o
  13   4  14       12.15       56.16     87.58 o
  14   4  14       14.53       22.70     33.42 o
 -15   5  14        0.46      -11.52     30.43 o
 -14   5  14       14.41       93.58     33.97 o
 -13   5  14       23.82       41.86     31.12 o
 -12   5  14       27.46       58.21     27.86 o
 -11   5  14       63.35       99.77     25.36 o
 -10   5  14       15.35       26.96     20.21 o
  -9   5  14       22.71       29.87     20.11 o
  -8   5  14       17.09       18.98     19.95 o
  -7   5  14        2.80        4.75     18.82 o
  -6   5  14        8.26       13.13     19.08 o
  -5   5  14       37.39       66.57     36.94 o
  -4   5  14        3.99       29.75     22.33 o
  -3   5  14       77.55       74.81     23.86 o
  -2   5  14       70.74       78.33     23.67 o
  -1   5  14        9.99      -25.91     25.91 o
   0   5  14      108.68      100.94     30.83 o
   1   5  14        1.49        0.28     27.77 o
   2   5  14       14.39        3.50     28.08 o
   3   5  14       57.01       86.26     31.76 o
   4   5  14        9.94       38.41     30.15 o
   5   5  14        0.74        4.88     28.96 o
   6   5  14       13.95       52.62     33.95 o
   7   5  14      110.89       77.93     33.13 o
   8   5  14       25.87       46.53     32.69 o
   9   5  14       29.07       28.14     39.44 o
  10   5  14        8.29       -3.28     31.97 o
  -8   6  14        2.49        7.61     21.53 o
  -7   6  14      216.70      220.67     48.76 o
  -6   6  14      174.32      185.55     34.89 o
  -5   6  14       88.02      118.29     32.53 o
  -4   6  14       43.53       46.96     30.13 o
  -3   6  14        5.96       12.90     24.35 o
  -2   6  14        5.07       28.14     24.74 o
  -1   6  14       12.65       47.69     25.77 o
   0   6  14       18.05       -8.90     24.97 o
   1   6  14       12.47       18.02     31.15 o
   2   6  14       10.23        9.96     61.54 o
   3   6  14       17.59       -7.53     31.74 o
 -23   1  15        0.86      -36.05     39.68 o
 -22   1  15       39.12       28.32     14.09 o
 -21   1  15       13.42       -9.22     13.63 o
 -20   1  15        0.69       -6.71     13.36 o
 -19   1  15        2.90      -12.15     12.15 o
 -18   1  15       32.47       28.30     12.37 o
 -17   1  15       34.03       41.37     12.32 o
 -16   1  15        8.72        7.97     11.46 o
 -15   1  15       10.51        2.67     12.26 o
 -14   1  15       35.26       50.39     10.44 o
 -13   1  15       40.97       26.30      9.89 o
 -12   1  15      182.37      190.30     13.60 o
 -11   1  15       34.47        9.76     11.79 o
 -10   1  15       49.88       53.44      9.64 o
  -9   1  15       31.99       47.13      9.47 o
  -8   1  15      197.24      179.07     13.33 o
  -7   1  15       92.37       74.29     10.48 o
  -6   1  15       83.43       85.31     10.67 o
  -5   1  15       79.19       72.28     10.57 o
  -4   1  15       41.02       43.22      9.91 o
  -3   1  15        2.11       -8.92      8.92 o
  -2   1  15        2.76       -4.18      9.08 o
  -1   1  15        3.76        1.58      9.28 o
   0   1  15       86.58       87.55     12.99 o
   1   1  15        1.49       -0.14     11.22 o
   2   1  15       54.51       39.13     12.13 o
   3   1  15        0.44        1.97     12.65 o
   4   1  15      208.08      194.07     18.99 o
   5   1  15       46.15       50.58     15.47 o
   6   1  15       24.81       26.84     16.82 o
   7   1  15        2.92        4.66     16.38 o
   8   1  15       19.05       12.91     27.36 o
   9   1  15      249.24      263.61     29.61 o
  10   1  15       30.79       17.87     20.63 o
  11   1  15        4.12        0.24     20.61 o
  12   1  15       69.28       86.73     23.03 o
  13   1  15        3.72        5.37     20.44 o
  14   1  15       25.21       13.59     21.41 o
  15   1  15        7.04       32.18     21.99 o
  16   1  15        0.08      -15.27     21.05 o
  17   1  15        4.96        7.61     31.89 o
 -22   2  15        1.35       13.80     43.20 o
 -21   2  15      110.78      100.68     20.18 o
 -20   2  15       37.57       58.24     18.98 o
 -19   2  15       11.76       20.88     17.51 o
 -18   2  15      116.18      129.13     18.28 o
 -17   2  15       73.34       85.84     17.12 o
 -16   2  15      101.93       82.45     16.70 o
 -15   2  15      357.84      373.45     44.73 o
 -14   2  15      108.47      110.66     15.47 o
 -13   2  15      130.03      121.52     15.13 o
 -12   2  15      176.37      166.15     14.62 o
 -11   2  15       17.94        4.25     11.46 o
 -10   2  15       49.67       55.20     12.25 o
  -9   2  15       47.12       61.40     13.77 o
  -8   2  15       34.17       27.11     10.92 o
  -7   2  15        1.17        2.36      9.06 o
  -6   2  15        0.63        4.29      8.99 o
  -5   2  15       65.24       83.18     10.51 o
  -4   2  15       50.35       41.00      9.66 o
  -3   2  15      151.92      132.80     11.91 o
  -2   2  15      158.27      194.57     14.04 o
  -1   2  15      137.94      169.94     12.80 o
   0   2  15      637.62      694.68     23.69 o
   1   2  15      277.99      330.19     16.07 o
   2   2  15      141.56      127.94     13.86 o
   3   2  15       50.73       49.42     14.43 o
   4   2  15       20.81       24.41     11.20 o
   5   2  15      111.65       94.07     13.76 o
   6   2  15        8.93        9.38     11.19 o
   7   2  15       19.69       14.47     11.33 o
   8   2  15       13.61       13.10     17.77 o
   9   2  15        2.42        0.62     17.57 o
  10   2  15        6.87       18.91     42.24 o
  11   2  15       51.68       38.40     55.69 o
  12   2  15        7.64        3.62     19.60 o
  13   2  15       46.65       19.15     37.22 o
  14   2  15       54.64       31.48     38.75 o
  15   2  15       21.89      -36.84     36.84 o
  16   2  15       56.52      -37.42     37.42 o
 -20   3  15       18.30        9.59     43.04 o
 -19   3  15      148.74      183.09     51.54 o
 -18   3  15       34.35      -11.60     40.72 o
 -17   3  15       12.77       26.91     40.71 o
 -16   3  15       95.22       41.71     28.25 o
 -15   3  15       31.71       43.77     36.82 o
 -14   3  15       58.56       46.47     38.32 o
 -13   3  15       21.77        6.56     25.72 o
 -12   3  15      149.88      103.34     32.50 o
 -11   3  15      321.44      272.48     34.96 o
 -10   3  15      220.27      192.02     25.03 o
  -9   3  15      143.15      203.78     25.48 o
  -8   3  15      107.30      135.68     23.88 o
  -7   3  15      140.67      157.13     20.44 o
  -6   3  15      793.98      720.20     39.80 o
  -5   3  15      159.68      165.73     23.93 o
  -4   3  15      105.94       90.65     21.32 o
  -3   3  15      270.41      276.47     26.82 o
  -2   3  15       70.88       97.03     21.73 o
  -1   3  15       72.12       57.48     20.33 o
   0   3  15        0.14       -0.54     29.02 o
   1   3  15        0.75       22.27     24.40 o
   2   3  15       17.68       18.90     24.53 o
   3   3  15      320.50      322.26     35.10 o
   4   3  15      150.64      103.49     28.71 o
   5   3  15       10.44       35.55     29.24 o
   6   3  15       29.04       16.46     26.49 o
   7   3  15      176.40      165.58     31.05 o
   8   3  15      321.83      304.08     37.08 o
   9   3  15       92.62      147.19     32.30 o
  10   3  15      115.14      217.60     48.03 o
  11   3  15      152.16      110.81     62.15 o
  12   3  15       48.81       69.29     53.16 o
  13   3  15       65.02       51.46     32.26 o
  14   3  15       24.22      -12.49     44.51 o
 -17   4  15       79.14      100.06     47.75 o
 -16   4  15      114.92       99.32     46.94 o
 -15   4  15      475.63      503.71     68.55 o
 -14   4  15      348.99      348.30     60.52 o
 -13   4  15       35.54       20.43     23.07 o
 -12   4  15       37.10       33.10     33.11 o
 -11   4  15       17.73       -4.80     18.43 o
 -10   4  15      165.28      147.57     21.15 o
  -9   4  15       47.12       24.59     22.19 o
  -8   4  15       28.25       10.46     18.75 o
  -7   4  15        4.07       20.49     23.72 o
  -6   4  15       41.33       25.53     18.33 o
  -5   4  15       20.07       54.08     18.60 o
  -4   4  15       88.90      123.63     20.19 o
  -3   4  15       59.13       67.71     19.11 o
  -2   4  15      376.88      432.30     49.67 o
  -1   4  15      227.33      300.02     35.18 o
   0   4  15      213.90      232.42     33.10 o
   1   4  15      233.24      239.18     47.39 o
   2   4  15      111.57      154.48     31.28 o
   3   4  15      457.52      479.27     41.83 o
   4   4  15      233.74      298.22     37.04 o
   5   4  15       36.54       68.51     29.66 o
   6   4  15       30.73       78.72     30.87 o
   7   4  15        3.11       10.87     29.07 o
   8   4  15       18.19       39.83     39.10 o
   9   4  15       78.69      135.93     45.86 o
  10   4  15        4.88       16.53     31.44 o
  11   4  15        2.82       20.51     31.93 o
  12   4  15      142.44      146.14     36.40 o
 -13   5  15        1.02        1.14     41.91 o
 -12   5  15       13.42       -0.88     30.17 o
 -11   5  15      248.39      299.96     27.26 o
 -10   5  15      224.87      205.97     24.86 o
  -9   5  15       37.92       28.10     20.74 o
  -8   5  15       88.99       74.99     21.66 o
  -7   5  15      117.98      121.45     22.48 o
  -6   5  15      214.70      240.34     37.87 o
  -5   5  15      145.73      187.31     26.32 o
  -4   5  15      292.88      317.58     30.30 o
  -3   5  15       55.20       66.74     24.12 o
  -2   5  15       18.23       37.76     23.36 o
  -1   5  15       82.79       91.99     25.67 o
   0   5  15       26.44       45.90     30.38 o
   1   5  15        4.06       -9.50     28.44 o
   2   5  15       25.17       35.40     30.26 o
   3   5  15        1.43        2.34     29.35 o
   4   5  15       23.84       22.13     31.15 o
   5   5  15       17.41        4.47     30.91 o
   6   5  15       21.14       67.32     55.91 o
   7   5  15      143.05      130.82     36.75 o
 -21   0  16       34.49       43.54     19.94 o
 -20   0  16        0.42        2.53     18.84 o
 -19   0  16       71.79       69.74     20.38 o
 -18   0  16        2.02       22.72     18.67 o
 -17   0  16       39.74       64.21     18.89 o
 -16   0  16       93.79       96.49     19.99 o
 -15   0  16       21.79       51.95     18.03 o
 -14   0  16      117.76      150.85     20.14 o
 -13   0  16      495.97      460.57     30.41 o
 -12   0  16      438.32      383.64     25.60 o
 -11   0  16      324.58      308.90     20.80 o
 -10   0  16      786.92      858.25     33.05 o
  -9   0  16       57.27       56.57     14.94 o
  -8   0  16      480.60      527.04     25.36 o
  -7   0  16      295.77      312.96     19.99 o
  -6   0  16       36.58       57.30     14.32 o
  -5   0  16      484.85      530.38     30.60 o
  -4   0  16        2.99        1.48     16.47 o
  -3   0  16        3.95       -0.84     16.84 o
  -2   0  16        6.29        7.12     23.83 o
  -1   0  16      110.88      118.95     20.11 o
   0   0  16      105.31      126.20     20.56 o
   1   0  16       65.26       75.83     19.73 o
   2   0  16       28.24       18.53     18.06 o
   3   0  16       95.27       90.10     20.61 o
   4   0  16      484.31      492.77     30.98 o
   5   0  16     1132.96     1356.42     95.31 o
   6   0  16       34.54       42.74     20.51 o
   7   0  16      230.49      259.11     39.48 o
   8   0  16      515.36      574.90     53.07 o
   9   0  16       43.06       66.09     32.72 o
  10   0  16      101.21       73.28     32.68 o
  11   0  16        4.46       16.52     31.96 o
  12   0  16       17.61       55.13     34.92 o
  13   0  16        3.41        0.68     31.84 o
  14   0  16        7.38      -31.44     31.44 o
  15   0  16       31.21       -5.17     31.68 o
 -21   1  16       60.64       74.55     15.01 o
 -20   1  16      194.90      196.69     16.39 o
 -19   1  16      175.39      177.22     15.91 o
 -18   1  16      210.83      179.89     15.50 o
 -17   1  16      166.74      185.33     15.28 o
 -16   1  16       77.59       86.13     13.41 o
 -15   1  16       32.55       15.08     11.79 o
 -14   1  16      432.38      438.90     23.99 o
 -13   1  16        8.32       11.80     11.29 o
 -12   1  16        1.87       -9.18     10.77 o
 -11   1  16       14.76       12.42     10.35 o
 -10   1  16       53.92       61.69     10.38 o
  -9   1  16        6.78        8.06      9.41 o
  -8   1  16       97.97      123.61     11.29 o
  -7   1  16      177.16      190.43     12.19 o
  -6   1  16      267.17      318.16     15.64 o
  -5   1  16      333.52      355.82     20.32 o
  -4   1  16      718.91      810.73     29.62 o
  -3   1  16      307.89      328.78     15.78 o
  -2   1  16       69.39       81.12     12.18 o
  -1   1  16      214.66      248.24     17.58 o
   0   1  16      216.17      247.35     14.36 o
   1   1  16      704.18      712.86     25.62 o
   2   1  16       76.80       75.75     17.43 o
   3   1  16       46.06       50.41     13.46 o
   4   1  16      138.59      105.36     14.84 o
   5   1  16        8.85        3.08     15.72 o
   6   1  16        0.35        2.88     15.64 o
   7   1  16       20.08       41.18     18.94 o
   8   1  16       40.34       66.61     19.87 o
   9   1  16       85.04      139.32     24.22 o
  10   1  16       23.95       53.87     28.90 o
  11   1  16      142.31      167.45     29.25 o
  12   1  16      101.47      145.55     53.03 o
  13   1  16       25.80       24.03     23.13 o
  14   1  16      118.71      116.33     25.85 o
  15   1  16       59.05       63.16     24.55 o
 -20   2  16       96.49      112.29     33.23 o
 -19   2  16       39.94       39.52     20.83 o
 -18   2  16       15.10       20.41     16.42 o
 -17   2  16        2.08       -4.39     15.47 o
 -16   2  16       80.01       92.96     17.58 o
 -15   2  16      119.56      141.75     18.42 o
 -14   2  16      412.34      425.46     24.65 o
 -13   2  16        7.50       17.67     15.01 o
 -12   2  16       41.08       34.30     15.00 o
 -11   2  16      239.03      246.52     19.61 o
 -10   2  16      302.10      330.97     23.41 o
  -9   2  16      123.46      136.00     16.38 o
  -8   2  16      156.98      207.81     32.24 o
  -7   2  16      347.31      373.87     21.00 o
  -6   2  16       94.40      104.82     23.21 o
  -5   2  16       31.96       23.55     13.29 o
  -4   2  16        4.39        0.72     12.46 o
  -3   2  16       61.35       76.76     12.16 o
  -2   2  16        8.64        1.52      9.70 o
  -1   2  16       49.00       42.03     10.73 o
   0   2  16        7.80        7.77     10.05 o
   1   2  16        3.81        2.32     16.94 o
   2   2  16       16.32       58.63     12.15 o
   3   2  16      337.12      338.44     19.19 o
   4   2  16      204.63      176.70     23.11 o
   5   2  16       74.47       81.99     13.06 o
   6   2  16       61.98       63.00     12.66 o
   7   2  16      183.35      224.03     39.71 o
   8   2  16      120.19      124.62     28.26 o
   9   2  16       82.54       86.34     29.28 o
  10   2  16       69.92       49.67     19.08 o
  12   2  16        3.74      -12.39     37.33 o
  13   2  16        0.43       10.14     37.69 o
  14   2  16       30.44       -9.98     39.13 o
 -18   3  16      223.55      153.51     52.09 o
 -17   3  16       12.40       22.21     41.74 o
 -16   3  16       69.17      108.66     31.87 o
 -15   3  16       12.88      -13.90     27.46 o
 -14   3  16       21.57       46.15     29.04 o
 -13   3  16       44.89       35.99     28.66 o
 -12   3  16        1.42       15.57     27.29 o
 -11   3  16        0.21       33.34     27.55 o
 -10   3  16        0.19       18.40     29.10 o
  -9   3  16       25.55       41.09     27.39 o
  -8   3  16        5.78        6.70     28.81 o
  -7   3  16        0.94       -8.72     25.95 o
  -6   3  16       52.82       21.31     36.27 o
  -5   3  16       10.32      -11.66     25.16 o
  -4   3  16       40.84       70.20     28.34 o
  -3   3  16      156.18      144.16     24.68 o
  -2   3  16       74.28       75.16     26.99 o
  -1   3  16      187.11      224.44     32.95 o
   0   3  16       50.80       31.79     38.98 o
   1   3  16       13.27       -0.99     36.78 o
   2   3  16        2.40      -32.62     36.26 o
   3   3  16       21.41       -8.19     38.17 o
   4   3  16       80.11       92.84     44.19 o
   5   3  16      170.92      240.16     51.44 o
   6   3  16       61.55       27.97     42.47 o
   7   3  16       35.96       51.26     45.02 o
   8   3  16       15.08      103.11     46.81 o
   9   3  16        7.57       19.66     44.74 o
  10   3  16        1.30       72.49     47.40 o
  11   3  16       31.55      -17.48     44.05 o
  12   3  16        0.98        0.27     45.15 o
 -15   4  16      108.21      135.52     52.63 o
 -14   4  16        0.41       -2.35     30.59 o
 -13   4  16       49.19       71.80     32.15 o
 -12   4  16       22.57       66.21     31.40 o
 -11   4  16       33.69       29.37     30.16 o
 -10   4  16        6.28       14.80     29.25 o
  -9   4  16       33.37       24.62     65.57 o
  -8   4  16       11.44       26.01     29.15 o
  -7   4  16       12.17        4.55     27.87 o
  -6   4  16       26.70       57.09     30.26 o
  -5   4  16       70.00       70.47     31.06 o
  -4   4  16       14.56       54.93     29.83 o
  -3   4  16       38.55       16.42     26.63 o
  -2   4  16        0.57        2.63     21.08 o
  -1   4  16       28.07       55.51     22.30 o
   0   4  16        9.89        0.17     26.95 o
   1   4  16        9.24       67.21     46.08 o
   2   4  16       83.32      126.85     31.32 o
   3   4  16        1.08      -26.65     26.65 o
   4   4  16        2.68      -18.29     29.17 o
   5   4  16        9.77       34.08     30.41 o
   6   4  16        3.45       -1.49     29.66 o
   7   4  16       24.76       28.70     32.13 o
   8   4  16       40.64       52.04     32.05 o
   9   4  16       33.48       19.92     31.81 o
  -9   5  16       82.63       64.29     34.39 o
  -8   5  16       25.82       26.98     21.57 o
  -7   5  16       74.56       91.30     22.66 o
  -6   5  16       11.52       -1.67     26.65 o
  -5   5  16       10.82       66.17     24.60 o
  -4   5  16        2.26      -22.06     41.93 o
  -3   5  16        9.22      -13.58     22.97 o
  -2   5  16       32.88        3.79     32.23 o
  -1   5  16        2.60       36.86     24.47 o
   0   5  16        8.42       46.52     25.02 o
   1   5  16        2.07      -18.65     41.95 o
   2   5  16        2.42       34.71     37.38 o
   3   5  16       22.75       13.48     31.25 o
 -19   1  17        1.11      -12.40     12.40 o
 -18   1  17       69.58       58.64     13.60 o
 -17   1  17      147.82      137.28     14.84 o
 -16   1  17        5.16        6.49     12.25 o
 -15   1  17        5.19      -11.81     11.81 o
 -14   1  17       16.96       21.40     12.09 o
 -13   1  17        0.81       -7.89     11.33 o
 -12   1  17       77.42       98.74     13.11 o
 -11   1  17        1.64      -11.03     11.03 o
 -10   1  17       10.63       11.21     11.42 o
  -9   1  17       92.79       99.32     15.60 o
  -8   1  17       51.06       50.41     11.66 o
  -7   1  17       43.50       45.17     11.54 o
  -6   1  17        1.52        9.17     15.78 o
  -5   1  17       33.61       51.53     12.84 o
  -4   1  17        1.57       -2.70     14.41 o
  -3   1  17      213.82      225.03     22.57 o
  -2   1  17       18.92        8.12     11.78 o
  -1   1  17        1.00       -0.50     11.64 o
   0   1  17      300.19      325.48     17.40 o
   1   1  17       32.78       41.98     12.33 o
   2   1  17        1.94      -11.46     18.77 o
   3   1  17       33.31       27.24     15.14 o
   4   1  17       36.48       48.47     21.09 o
   5   1  17        0.56      -17.01     17.01 o
   6   1  17        4.32       -2.77     18.31 o
   7   1  17        4.09       -0.72     18.90 o
   8   1  17        6.03       -2.53     21.49 o
   9   1  17        0.20       27.28     22.16 o
  10   1  17        1.05        5.46     36.29 o
  11   1  17        8.67       13.09     22.98 o
  12   1  17        4.06       -5.76     22.32 o
  13   1  17       56.42       19.48     23.64 o
 -18   2  17       17.63       28.16     17.05 o
 -17   2  17       26.39       18.99     16.37 o
 -16   2  17       20.15       34.96     16.74 o
 -15   2  17        9.30       -0.99     16.03 o
 -14   2  17       26.93       33.49     20.27 o
 -13   2  17        8.51       -3.01     15.72 o
 -12   2  17       76.02       80.59     16.90 o
 -11   2  17       33.62       19.02     15.13 o
 -10   2  17       69.33       47.67     17.71 o
  -9   2  17      136.90      152.93     17.57 o
  -8   2  17       41.66       62.71     18.82 o
  -7   2  17       67.20       75.36     19.12 o
  -6   2  17       38.99       36.03     17.92 o
  -5   2  17      109.19      107.18     19.81 o
  -4   2  17      328.81      380.82     42.10 o
  -3   2  17      314.14      360.77     26.21 o
  -2   2  17       17.98       21.69     22.90 o
  -1   2  17        2.09       10.40     16.90 o
   0   2  17        1.17      -10.78     20.34 o
   1   2  17      100.82      140.41     20.11 o
   2   2  17       66.70       66.34     20.51 o
   3   2  17        8.52       -1.73     18.81 o
   4   2  17      127.26      150.07     55.49 o
   5   2  17       20.61        1.57     19.34 o
   6   2  17       17.75        4.28     29.51 o
   7   2  17       84.19      106.93     21.67 o
   8   2  17       27.97       95.84     46.76 o
   9   2  17       57.72       34.17     45.12 o
  10   2  17       98.36      204.89     45.14 o
  11   2  17       21.71        2.81     37.81 o
  12   2  17       35.14       63.08     41.21 o
 -16   3  17       39.18       65.56     45.38 o
 -15   3  17      249.67      216.61     94.67 o
 -14   3  17       30.53       38.66     29.98 o
 -13   3  17       91.42      121.83     73.36 o
 -12   3  17       89.16       91.63     31.23 o
 -11   3  17       73.79       41.88     30.28 o
 -10   3  17       13.12       -5.28     28.52 o
  -9   3  17        5.87        8.45     28.80 o
  -8   3  17       31.96       -2.23     27.71 o
  -7   3  17       37.41       51.93     29.28 o
  -6   3  17       15.56       38.86     28.89 o
  -5   3  17       31.11       26.35     28.45 o
  -4   3  17        7.33      -15.18     26.98 o
  -3   3  17      129.26      149.95     35.30 o
  -2   3  17      174.47      168.78     33.31 o
  -1   3  17      132.90      113.38     45.69 o
   0   3  17      253.70      201.83     51.49 o
   1   3  17      107.21       99.18     45.21 o
   2   3  17        6.30       76.91     44.04 o
   3   3  17      189.17      222.30     50.88 o
   4   3  17       68.93       69.64     44.94 o
   5   3  17       40.07       15.69     41.83 o
   6   3  17      282.75      211.64     51.64 o
   7   3  17        0.83      -24.13     42.09 o
   8   3  17        2.78       26.98     45.35 o
   9   3  17        6.32       15.03     44.09 o
 -12   4  17        1.26       16.15     45.59 o
 -11   4  17      116.69       97.86     47.16 o
 -10   4  17       38.37       55.02     32.00 o
  -9   4  17      118.00      104.30     64.50 o
  -8   4  17       97.22       82.64     33.37 o
  -7   4  17      174.59      196.60     49.59 o
  -6   4  17      188.81      201.20     37.11 o
  -5   4  17       89.57      105.09     48.55 o
  -4   4  17      140.11      182.37     50.87 o
  -3   4  17      141.24       51.56     45.22 o
  -2   4  17        2.32      -17.88     41.81 o
  -1   4  17       43.27       25.28     42.47 o
   0   4  17       34.90       17.71     42.45 o
   1   4  17        5.37      -23.45     41.72 o
   2   4  17       12.83       61.36     45.72 o
   3   4  17      117.51       70.05     47.82 o
   4   4  17       39.89       88.41     50.11 o
   5   4  17        1.35      -15.54     46.27 o
 -17   0  18      144.31      172.01     23.40 o
 -16   0  18       77.92       91.81     20.26 o
 -15   0  18      111.60       81.59     19.84 o
 -14   0  18       96.09      103.51     20.14 o
 -13   0  18      104.27      133.71     27.61 o
 -12   0  18       13.63        6.84     17.35 o
 -11   0  18       82.32       76.31     19.10 o
 -10   0  18       70.35       52.47     18.26 o
  -9   0  18       50.37       47.61     17.61 o
  -8   0  18       84.14       83.50     18.49 o
  -7   0  18      346.29      427.89     42.81 o
  -6   0  18      385.10      387.63     26.08 o
  -5   0  18      276.20      348.66     24.71 o
  -4   0  18      748.99      740.57     35.44 o
  -3   0  18       10.01       20.82     17.07 o
  -2   0  18      176.26      218.77     29.62 o
  -1   0  18      198.29      260.44     31.22 o
   0   0  18      306.18      285.56     31.98 o
   1   0  18      110.19      134.81     27.72 o
   2   0  18      133.85      102.38     27.38 o
   3   0  18       86.66       70.26     41.51 o
   4   0  18       33.82       -0.22     24.82 o
   5   0  18        0.46      -21.17     31.16 o
   6   0  18        0.67      -14.75     31.22 o
   7   0  18        0.20       13.52     32.49 o
   8   0  18       60.28       48.65     35.12 o
   9   0  18       16.76       25.91     32.84 o
  10   0  18       35.14       42.42     35.40 o
 -17   1  18        6.32       -7.29     19.79 o
 -16   1  18       31.81       24.98     12.95 o
 -15   1  18       23.18       18.09     12.59 o
 -14   1  18       81.19       86.88     13.86 o
 -13   1  18       86.32      100.56     13.72 o
 -12   1  18       81.80       79.88     13.23 o
 -11   1  18      433.35      526.81     33.29 o
 -10   1  18       38.39       57.57     12.60 o
  -9   1  18      247.65      292.69     16.63 o
  -8   1  18      372.82      400.12     18.64 o
  -7   1  18       47.65       58.01     12.42 o
  -6   1  18        3.94       -2.24     12.80 o
  -5   1  18       28.58       28.48     16.19 o
  -4   1  18       44.86       20.79     18.34 o
  -3   1  18       18.67       21.91     13.40 o
  -2   1  18      338.80      395.83     20.60 o
  -1   1  18       67.41       67.84     16.80 o
   0   1  18       85.42      122.03     15.22 o
   1   1  18        2.17       13.38     18.22 o
   2   1  18       79.10       78.73     14.69 o
   3   1  18       75.64      103.68     22.66 o
   4   1  18      188.76      267.76     32.05 o
   5   1  18       76.39      112.28     38.81 o
   6   1  18      116.69      131.90     24.93 o
   7   1  18       98.12       68.38     21.01 o
   8   1  18       36.24       15.69     22.08 o
   9   1  18        2.67      -10.76     21.85 o
  10   1  18      119.61      135.74     29.31 o
 -15   2  18      105.55       98.23     18.69 o
 -14   2  18        5.02       -7.99     16.22 o
 -13   2  18       54.21       50.75     18.46 o
 -12   2  18       96.58       96.97     18.89 o
 -11   2  18        0.94      -15.10     15.10 o
 -10   2  18        0.23        1.48     15.43 o
  -9   2  18        7.14       -7.69     15.08 o
  -8   2  18       14.16       -7.37     14.96 o
  -7   2  18       47.07       70.09     19.92 o
  -6   2  18       30.68       25.03     18.47 o
  -5   2  18       54.59       45.03     19.16 o
  -4   2  18       33.18       26.46     19.00 o
  -3   2  18       53.93       53.09     19.35 o
  -2   2  18       14.96       20.80     18.55 o
  -1   2  18      164.36      197.97     48.99 o
   0   2  18      172.52      198.29     22.63 o
   1   2  18      123.82      146.11     24.12 o
   2   2  18      217.78      214.73     38.63 o
   3   2  18       27.28       10.69     52.55 o
   4   2  18       47.84       77.78     21.96 o
   5   2  18       16.25       27.53     19.75 o
   6   2  18        0.22      -36.08     42.52 o
   7   2  18        1.44       21.49     45.94 o
   8   2  18       10.35       57.74     30.33 o
 -12   3  18       25.65       34.20     31.23 o
 -11   3  18       53.60       81.00     32.72 o
 -10   3  18       20.87       11.46     32.08 o
  -9   3  18       18.31       48.84     32.30 o
  -8   3  18       11.86      -13.78     41.72 o
  -7   3  18       65.92       67.48     31.95 o
  -6   3  18       51.06        2.23     29.52 o
  -5   3  18        7.03       44.32     53.35 o
  -4   3  18       49.25       61.21     66.93 o
  -3   3  18       29.58       44.38     31.36 o
  -2   3  18        3.63      -13.64     40.88 o
  -1   3  18       15.41       43.43     44.35 o
   0   3  18       74.64       92.80     48.01 o
   1   3  18        2.32       30.52     45.33 o
   2   3  18        0.17       -7.06     44.42 o
   3   3  18       44.65       -5.93     46.77 o
   4   3  18       46.85       33.88     47.15 o
   5   3  18       11.00       35.71     48.13 o
   6   3  18       86.17       96.06     50.49 o
  -3   4  18        3.74       -8.54     43.93 o
 -13   1  19        0.10      -12.15     12.15 o
 -12   1  19       15.63       23.63     12.67 o
 -11   1  19       11.42       -1.18     12.00 o
 -10   1  19       51.83       58.85     13.04 o
  -9   1  19      206.50      239.98     19.51 o
  -8   1  19      118.41      118.54     16.96 o
  -7   1  19        0.67       18.63     12.05 o
  -6   1  19       34.85       28.49     12.39 o
  -5   1  19        1.30       -6.77     11.68 o
  -4   1  19        9.19        9.71     13.25 o
  -3   1  19        0.91       -2.37     13.05 o
  -2   1  19       16.80       16.18     13.66 o
  -1   1  19       82.03       74.95     14.99 o
   0   1  19       39.56       49.72     14.37 o
   1   1  19        1.04        5.32     13.58 o
   2   1  19       13.67       28.67     14.69 o
   3   1  19        9.85       24.92     14.87 o
   4   1  19        4.77        7.62     17.83 o
   5   1  19        3.05        8.12     19.39 o
   6   1  19        0.35       -2.66     14.75 o
 -11   2  19        4.43       17.26     16.66 o
 -10   2  19       42.24       29.35     16.54 o
  -9   2  19       33.42       53.79     16.89 o
  -8   2  19        0.20        4.60     15.99 o
  -7   2  19       25.26       28.12     16.26 o
  -6   2  19       31.10       62.36     20.23 o
  -5   2  19      132.35      178.96     23.29 o
  -4   2  19      111.28       94.35     21.05 o
  -3   2  19        2.56      -15.64     18.68 o
  -2   2  19        4.09       12.69     19.19 o
  -1   2  19        6.59        9.79     19.13 o
   0   2  19      121.74      166.15     32.97 o
   1   2  19       12.64       -7.79     42.35 o
   2   2  19       29.61       15.18     44.31 o
   3   2  19      101.65       -5.40     44.39 o
   4   2  19       17.27        6.19     45.59 o
  -6   3  19       92.85       75.84     33.81 o
  -5   3  19       42.77       51.31     32.73 o
  -4   3  19       38.77       21.11     32.53 o
  -3   3  19       87.85       86.85     47.39 o
  -2   3  19       31.65       40.24     45.57 o
  -1   3  19        5.23       -5.17     44.95 o
  -9   0  20       22.34        2.17     18.25 o
  -8   0  20       90.74       76.65     19.77 o
  -7   0  20      117.83      158.89     31.72 o
  -6   0  20      304.21      376.19     27.58 o
  -5   0  20       41.20       50.24     19.94 o
  -4   0  20       36.49       57.46     19.15 o
  -3   0  20      117.88      161.92     22.33 o
  -2   0  20       21.39       25.95     20.64 o
  -1   0  20       39.31       26.85     18.82 o
   0   0  20        0.40       -8.39     18.64 o
   1   0  20        1.07       -2.37     19.81 o
   2   0  20      127.28      203.25     41.66 o
  -8   1  20       23.18        8.19     13.11 o
  -7   1  20       31.02       17.68     12.63 o
  -6   1  20        1.08       18.44     12.50 o
  -5   1  20       81.61       99.55     13.97 o
  -4   1  20      117.21      125.72     14.38 o
  -3   1  20       16.91       31.02     12.58 o
  -2   1  20      212.44      236.98     18.15 o
  -1   1  20       71.67       68.29     14.89 o
   0   1  20        4.83        4.42     15.43 o
   1   1  20      209.58      140.42     51.77 o
 
